# Supplementary material for: Making Every “Point” Count: Identifying the Key Determinants of Team Success in Elite Men’s Wheelchair Basketball
Source: Front Psychol. 2019 Jul 2;10:1431. doi: 10.3389/fpsyg.2019.01431 (PMC6626905; doi:10.3389/fpsyg.2019.01431)
Supplement: MATERIAL S1 — Data set for team performances during the 2015 European Wheelchair Basketball Championship. [file Data_Sheet_1.csv]

#	Team In Possession	Possession Number	Game Outcome	Stage	Quarter	Off Unit - 4-4.5	Off Unit - 3-3.5	Off Unit - 2-2.5	Off Unit - 1-1.5	Def Unit - 4-4.5	Def Unit - 3-3.5	Def Unit - 2-2.5	Def Unit - 1-1.5	Game Status	Start of Possession	Man Out Offence	Shot Taken	Shot Point	Shot Outcome	Shot Location	Shot Clock Remaining	End of Possession	Defensive System	Defensive Outcome	Possession Outcome
#150	Second	61	Loss	MM	Q3	Two	One	Zero	Two	Zero or One	Two	One	One	Losing	Defensive Rebound	Equal Numbers	No Shot	No Shot	No Shot	No Shot Loc	No Shot	Foul For	2 man Press	Unsuccessful	Maintained
#2000	Third	94	Win	Pool	Q4 & OT	Two	One	Zero	Two	Zero or One	Two	One	One	Losing	Free Throw	Equal Numbers	Shot	One	Successful	No Shot Loc	Dead	Basket Scored	No Def Sys	Unsuccessful	Basket Scored
#4571	First	50	Win	Pool	Q3	Two	One	One	One	Two	Zero	One	Two	Winning	Turnover	Equal Numbers	No Shot	No Shot	No Shot	No Shot Loc	No Shot	Foul For	No Def Sys	Unsuccessful	Maintained
#3230	Third	51	Win	Pool	Q2	Zero or One	Two	One	One	Two	Zero	Two or More	One	Winning	Defensive Rebound	Equal Numbers	Shot	Two	Unsuccessful	2 Point - Centre - Mid	6 - 0 seconds	Defensive Rebound	Highline	Successful	Lost
#5158	Other	21	Win	Pool	Q1	Two	One	Zero	Two	Two	Zero	Two or More	One	Winning	Sideline - Back	Equal Numbers	Shot	Two	Unsuccessful	2 Point - Centre - Near	17 - 13 seconds	Defensive Rebound	1 man Press	Successful	Lost
#4607	First	86	Win	Pool	Q4 & OT	Two	Zero	Two	One	Zero or One	Two	One	One	Winning	Inbound - Baseline	Equal Numbers	No Shot	No Shot	No Shot	No Shot Loc	No Shot	Foul Against	4 man Press	Successful	Lost
#4765	Fifth	49	Win	Pool	Q2	Two	Zero	Two	One	Zero or One	Two	One	One	Winning	Offensive Rebound	Equal Numbers	Shot	Two	Successful	2 Point - Centre - Near	12 - 7 seconds	Basket Scored	Zone	Unsuccessful	Basket Scored
#4415	Other	63	Loss	Pool	Q3	Two	One	Zero	Two	Two	One	Zero	Two	Winning	Inbound - Endline	Equal Numbers	Shot	Two	Unsuccessful	2 Point - Right - Base	12 - 7 seconds	Defensive Rebound	Zone	Successful	Lost
#1398	Fourth	53	Win	QF	Q3	Zero or One	Two	One	One	Two	One	Zero	Two	Winning	Offensive Rebound	Equal Numbers	Shot	Two	Unsuccessful	2 Point - Centre - Near	12 - 7 seconds	Defensive Rebound	Zone	Successful	Lost
#3405	Other	17	Win	Pool	Q1	Zero or One	Three or More	Zero	One	Zero or One	Two	One	One	Losing	Inbound - Baseline	Equal Numbers	Shot	Two	Unsuccessful	2 Point - Left - 45	12 - 7 seconds	Defensive Rebound	1 man Press	Successful	Lost
#1291	Other	40	Loss	QF	Q2	Two	Zero	One	One	Two	One	Zero	Two	Losing	Sideline - Back	Number Advantage	No Shot	No Shot	No Shot	No Shot Loc	No Shot	Handling Error	Zone	Successful	Lost
#2415	Other	26	Win	Pool	Q1	Zero or One	Two	One	One	Two	Zero	One	Two	Winning	Inbound - Baseline	Equal Numbers	Shot	Two	Unsuccessful	2 Point - Centre - Near	12 - 7 seconds	Foul For	3 man Press	Unsuccessful	Maintained
#2748	Other	44	Loss	Pool	Q2	Zero or One	Two	One	One	Zero or One	Two	One	One	Losing	Defensive Rebound	Equal Numbers	No Shot	No Shot	No Shot	No Shot Loc	No Shot	Out of Bounds	2 man Press	Unsuccessful	Maintained
#4782	Fifth	66	Win	Pool	Q3	Two	Zero	Two	One	Zero or One	Three or More	Zero	One	Winning	Defensive Rebound	Equal Numbers	Shot	Two	Successful	2 Point - Centre - Near	17 - 13 seconds	Basket Scored	Zone	Unsuccessful	Basket Scored
#3252	Third	73	Win	Pool	Q3	Two	One	Zero	Two	Zero or One	One	Two or More	One	Winning	Sideline - Back	Number Advantage	Shot	Two	Unsuccessful	2 Point - Centre - Near	12 - 7 seconds	Offensive Rebound	Zone	Unsuccessful	Maintained
#3401	Other	13	Win	Pool	Q1	Zero or One	Three or More	Zero	One	Zero or One	Two	One	One	Losing	Free Throw	Equal Numbers	Shot	One	Successful	No Shot Loc	Dead	Basket Scored	No Def Sys	Unsuccessful	Basket Scored
#2078	Fifth	60	Loss	Pool	Q3	Three	Zero	Two	Zero	Zero or One	Two	One	One	Winning	Sideline - Back	Equal Numbers	Shot	Two	Successful	2 Point - Right - 45	17 - 13 seconds	Basket Scored	Highline	Unsuccessful	Basket Scored
#3065	Fourth	78	Win	Pool	Q3	Zero or One	Two	One	One	Three	Zero	Two or More	Zero	Losing	Inbound - Baseline	Equal Numbers	Shot	Three	Successful	2 Point - Centre - Long	24 - 18 seconds	Basket Scored	Zone	Unsuccessful	Basket Scored
#3657	First	75	Win	Pool	Q3	Zero or One	Two	Two	Zero	Zero or One	Two	One	One	Losing	Free Throw	Equal Numbers	Shot	One	Unsuccessful	No Shot Loc	Dead	FT	No Def Sys	Successful	Maintained
#4603	First	82	Win	Pool	Q4 & OT	Two	Zero	Two	One	Zero or One	Two	One	One	Winning	Sideline - Front	Equal Numbers	Shot	Three	Unsuccessful	3 Point	17 - 13 seconds	Defensive Rebound	Zone	Successful	Lost
#3386	Fourth	109	Win	Pool	Q4 & OT	Zero or One	Two	One	One	Zero or One	Two	One	One	Winning	Free Throw	Equal Numbers	Shot	One	Unsuccessful	No Shot Loc	Dead	FT	No Def Sys	Successful	Maintained
#4422	Other	70	Loss	Pool	Q4 & OT	Two	One	Zero	Two	Two	One	Zero	Two	Losing	Inbound - Baseline	Equal Numbers	No Shot	No Shot	No Shot	No Shot Loc	No Shot	Handling Error	4 man Press	Successful	Lost
#1959	Third	53	Win	Pool	Q3	Zero or One	Two	One	One	Three	Zero	Two or More	Zero	Losing	Inbound - Baseline	Equal Numbers	No Shot	No Shot	No Shot	No Shot Loc	No Shot	Out of Bounds	3 man Press	Unsuccessful	Maintained
#459	Other	68	Loss	5678	Q3	Two	Zero	Two	One	Zero or One	Two	One	One	Losing	Free Throw	Equal Numbers	Shot	One	Successful	No Shot Loc	Dead	Basket Scored	No Def Sys	Unsuccessful	Basket Scored
#1889	Other	68	Loss	QF	Q4 & OT	Two	Zero	Two	One	Two	One	Zero	Two	Losing	Free Throw	Equal Numbers	Shot	One	Successful	No Shot Loc	Dead	Basket Scored	No Def Sys	Unsuccessful	Basket Scored
#871	Third	93	Loss	SF	Q4 & OT	Two	One	Zero	Two	Zero or One	Two	One	One	Losing	Inbound - Baseline	Equal Numbers	Shot	Two	Unsuccessful	2 Point - Left - 45	12 - 7 seconds	Out of Bounds	3 man Press	Unsuccessful	Maintained
#2680	Fifth	82	Loss	Pool	Q4 & OT	Zero or One	Two	One	One	Two	Zero	Two or More	One	Losing	Inbound - Baseline	Equal Numbers	Shot	Two	Unsuccessful	2 Point - Centre - Near	12 - 7 seconds	Foul For	Highline	Unsuccessful	Maintained
#3413	Other	25	Win	Pool	Q2	Zero or One	Three or More	Zero	One	Three	Zero	Two or More	Zero	Losing	Sideline - Front	Equal Numbers	Shot	Two	Unsuccessful	2 Point - Centre - Long	12 - 7 seconds	Defensive Rebound	3 man Press	Successful	Lost
#3829	Other	28	Win	Pool	Q2	Two	One	Zero	Two	Zero or One	Two	One	One	Winning	Sideline - Back	Equal Numbers	Shot	Two	Unsuccessful	2 Point - Left - Base	6 - 0 seconds	Defensive Rebound	3 man Press	Successful	Lost
#1102	Other	40	Loss	5678	Q2	Two	One	Zero	Two	Zero or One	Two	One	One	Drawing	Inbound - Baseline	Equal Numbers	Shot	Two	Successful	2 Point - Centre - Near	12 - 7 seconds	Basket Scored	5 man Press	Unsuccessful	Basket Scored
#619	Second	16	Win	SF	Q1	Two	One	Zero	Two	Zero or One	Two	One	One	Losing	Inbound - Baseline	Equal Numbers	Shot	Three	Successful	3 Point	12 - 7 seconds	Basket Scored	3 man Press	Unsuccessful	Basket Scored
#3789	Fifth	106	Win	Pool	Q4 & OT	Zero or One	Two	One	One	Two	One	Zero	Two	Winning	Inbound - Endline	Equal Numbers	Shot	Two	Unsuccessful	2 Point - Centre - Long	24 - 18 seconds	Defensive Rebound	Zone	Successful	Lost
#694	Fourth	2	Loss	SF	Q1	Two	One	Zero	Two	Zero or One	Two	One	One	Drawing	Offensive Rebound	Equal Numbers	Shot	Two	Unsuccessful	2 Point - Centre - Near	12 - 7 seconds	Defensive Rebound	Zone	Successful	Lost
#2699	Fifth	101	Loss	Pool	Q4 & OT	Three	Zero	Two	Zero	Zero or One	Two	One	One	Losing	Sideline - Front	Equal Numbers	Shot	Three	Unsuccessful	3 Point	24 - 18 seconds	Offensive Rebound	Zone	Unsuccessful	Maintained
#1342	Other	91	Loss	QF	Q4 & OT	Two	Zero	One	One	Two	Zero	Two or More	One	Losing	Inbound - Endline	Equal Numbers	Shot	Two	Unsuccessful	2 Point - Right - 45	17 - 13 seconds	Defensive Rebound	Zone	Successful	Lost
#1857	Other	36	Loss	QF	Q2	Two	Zero	Two	One	Zero or One	Two	One	One	Losing	Offensive Rebound	Equal Numbers	Shot	Two	Successful	2 Point - Centre - Near	12 - 7 seconds	Basket Scored When Fouled	Zone	Unsuccessful	Maintained
#5641	Fifth	16	Win	Pool	Q1	Zero or One	Two	One	One	Zero or One	Two	One	One	Winning	Free Throw	Equal Numbers	Shot	One	Unsuccessful	No Shot Loc	Dead	Defensive Rebound	No Def Sys	Successful	Lost
#1808	Third	95	Win	QF	Q4 & OT	Two	One	Zero	Two	Two	One	One	One	Winning	Free Throw	Equal Numbers	Shot	One	Successful	No Shot Loc	Dead	Basket Scored	No Def Sys	Unsuccessful	Basket Scored
#3392	Other	4	Win	Pool	Q1	Zero or One	Three or More	Zero	One	Zero or One	Two	One	One	Winning	Defensive Rebound	Equal Numbers	Shot	Two	Unsuccessful	2 Point - Centre - Near	12 - 7 seconds	Defensive Rebound	Zone	Successful	Lost
#306	Third	19	Win	MM	Q1	Zero or One	Two	One	One	Zero or One	Two	One	One	Losing	Turnover	Equal Numbers	No Shot	No Shot	No Shot	No Shot Loc	No Shot	Out of Bounds	2 man Press	Successful	Lost
#3390	Other	2	Win	Pool	Q1	Zero or One	Three or More	Zero	One	Zero or One	Two	One	One	Drawing	Turnover	Equal Numbers	No Shot	No Shot	No Shot	No Shot Loc	No Shot	Foul For	Zone	Unsuccessful	Maintained
#375	Third	88	Win	MM	Q4 & OT	Two	One	Zero	Two	Zero or One	Two	One	One	Winning	Sideline - Back	Number Advantage	Shot	Two	Unsuccessful	2 Point - Centre - Long	6 - 0 seconds	Defensive Rebound	Zone	Successful	Lost
#4955	Other	121	Win	Pool	Q4 & OT	Zero or One	Two	One	One	Zero or One	One	Two or More	Zero	Losing	Turnover	Equal Numbers	No Shot	No Shot	No Shot	No Shot Loc	No Shot	Handling Error	5 man Press	Successful	Lost
#3384	Fourth	107	Win	Pool	Q4 & OT	Zero or One	Two	One	One	Zero or One	Two	One	One	Winning	Sideline - Back	Equal Numbers	Shot	Three	Unsuccessful	3 Point	17 - 13 seconds	Defensive Rebound	Zone	Successful	Lost
#4275	Fourth	32	Loss	Pool	Q1	Zero or One	Two	One	One	Two	Zero	Two or More	One	Winning	Free Throw	Equal Numbers	Shot	One	Successful	No Shot Loc	Dead	Basket Scored	No Def Sys	Unsuccessful	Basket Scored
#1503	Other	59	Loss	QF	Q3	Two	One	Zero	Two	Zero or One	Two	One	One	Losing	Free Throw	Equal Numbers	Shot	One	Successful	No Shot Loc	Dead	Basket Scored	No Def Sys	Unsuccessful	Basket Scored
#5107	Other	56	Loss	Pool	Q3	Two	One	Zero	Two	Three	Zero	Two or More	Zero	Losing	Defensive Rebound	Number Advantage	Shot	Two	Successful	2 Point - Left - Base	17 - 13 seconds	Basket Scored	Zone	Unsuccessful	Basket Scored
#5857	Second	24	Loss	Pool	Q1	Two	One	Zero	Two	Zero or One	Two	One	One	Winning	Inbound - Baseline	Equal Numbers	Shot	Three	Unsuccessful	3 Point	12 - 7 seconds	Offensive Rebound	3 man Press	Unsuccessful	Maintained
#772	Fourth	80	Loss	SF	Q4 & OT	Two	One	Zero	Two	Zero or One	Two	One	One	Losing	Inbound - Baseline	Equal Numbers	No Shot	No Shot	No Shot	No Shot Loc	No Shot	Foul For	Zone	Unsuccessful	Maintained
#1680	Fifth	56	Loss	QF	Q3	Three	Zero	Two	Zero	Two	One	Zero	Two	Losing	Offensive Rebound	Equal Numbers	Shot	Two	Successful	2 Point - Centre - Near	12 - 7 seconds	Basket Scored	Zone	Unsuccessful	Basket Scored
#2318	Fourth	27	Loss	Pool	Q2	Zero or One	Two	One	One	Two	Zero	One	Two	Losing	Defensive Rebound	Equal Numbers	Shot	Two	Unsuccessful	2 Point - Left - Base	17 - 13 seconds	Offensive Rebound	Zone	Unsuccessful	Maintained
#2346	Fourth	55	Loss	Pool	Q3	Zero or One	Two	One	One	Two	Zero	One	Two	Losing	Inbound - Baseline	Equal Numbers	Shot	Two	Unsuccessful	2 Point - Right - 45	17 - 13 seconds	Offensive Rebound	Zone	Unsuccessful	Maintained
#3791	Fifth	108	Win	Pool	Q4 & OT	Zero or One	Two	One	One	Two	One	Zero	Two	Winning	Free Throw	Equal Numbers	Shot	One	Successful	No Shot Loc	Dead	Basket Scored	No Def Sys	Unsuccessful	Basket Scored
#2299	Fourth	8	Loss	Pool	Q1	Zero or One	Two	One	One	Two	Zero	One	Two	Losing	Defensive Rebound	Equal Numbers	Shot	Two	Unsuccessful	2 Point - Centre - Near	12 - 7 seconds	Defensive Rebound	Zone	Successful	Lost
#2639	Fifth	41	Loss	Pool	Q2	Zero or One	Two	Zero	One	Zero or One	Two	One	One	Losing	Offensive Rebound	Equal Numbers	Shot	Two	Unsuccessful	2 Point - Centre - Near	17 - 13 seconds	Offensive Rebound	Zone	Unsuccessful	Maintained
#2437	Other	48	Win	Pool	Q2	Zero or One	Two	One	One	Two	Zero	One	Two	Winning	Inbound - Baseline	Equal Numbers	Shot	Two	Unsuccessful	2 Point - Centre - Near	17 - 13 seconds	Offensive Rebound	Zone	Unsuccessful	Maintained
#1352	Fourth	7	Win	QF	Q1	Zero or One	Two	One	One	Two	One	Zero	Two	Winning	Offensive Rebound	Equal Numbers	Shot	Two	Successful	2 Point - Centre - Near	12 - 7 seconds	Basket Scored	Zone	Unsuccessful	Basket Scored
#3394	Other	6	Win	Pool	Q1	Zero or One	Three or More	Zero	One	Zero or One	Two	One	One	Drawing	Inbound - Baseline	Equal Numbers	No Shot	No Shot	No Shot	No Shot Loc	No Shot	Out of Bounds	3 man Press	Successful	Lost
#3787	Fifth	104	Win	Pool	Q4 & OT	Zero or One	Two	One	One	Two	One	Zero	Two	Winning	Free Throw	Equal Numbers	Shot	One	Unsuccessful	No Shot Loc	Dead	Defensive Rebound	No Def Sys	Successful	Lost
#5194	Other	57	Win	Pool	Q3	Two	One	Zero	Two	Zero or One	Two	Two or More	Zero	Winning	Inbound - Baseline	Equal Numbers	Shot	Two	Successful	2 Point - Centre - Long	17 - 13 seconds	Basket Scored	4 man Press	Unsuccessful	Basket Scored
#2182	Second	64	Win	Pool	Q3	Two	One	One	One	Two	One	One	One	Winning	Turnover	Equal Numbers	No Shot	No Shot	No Shot	No Shot Loc	No Shot	Other	Zone	Unsuccessful	Maintained
#43	First	43	Win	MM	Q2	Zero or One	Two	One	One	Two	One	Zero	Two	Winning	Offensive Rebound	Equal Numbers	Shot	Two	Unsuccessful	2 Point - Centre - Mid	17 - 13 seconds	Defensive Rebound	Zone	Successful	Lost
#3751	Fifth	68	Win	Pool	Q3	Zero or One	Two	One	One	Two	One	Zero	Two	Losing	Defensive Rebound	Number Advantage	Shot	Two	Successful	2 Point - Left - 45	17 - 13 seconds	Basket Scored	Zone	Unsuccessful	Basket Scored
#2148	Second	30	Win	Pool	Q2	Two	One	Zero	Two	Two	Zero	Two or More	One	Winning	Inbound - Baseline	Equal Numbers	Shot	Two	Unsuccessful	2 Point - Centre - Near	12 - 7 seconds	Defensive Rebound	Zone	Successful	Lost
#825	Third	47	Loss	SF	Q2	Zero or One	Two	One	One	Two	Two	One	Zero	Winning	Free Throw	Equal Numbers	Shot	One	Successful	No Shot Loc	Dead	Basket Scored	No Def Sys	Unsuccessful	Basket Scored
#2176	Second	58	Win	Pool	Q3	Two	One	One	One	Two	One	One	One	Winning	Offensive Rebound	Equal Numbers	Shot	Three	Unsuccessful	2 Point - Centre - Long	12 - 7 seconds	Out of Bounds	Zone	Successful	Lost
#313	Third	26	Win	MM	Q2	Two	One	Zero	Two	Zero or One	Two	One	One	Losing	Defensive Rebound	Equal Numbers	No Shot	No Shot	No Shot	No Shot Loc	No Shot	Violation Against	2 man Press	Successful	Lost
#3879	Other	78	Win	Pool	Q4 & OT	Two	One	Zero	Two	Zero or One	Two	One	One	Winning	Inbound - Baseline	Equal Numbers	No Shot	No Shot	No Shot	No Shot Loc	No Shot	Handling Error	3 man Press	Successful	Lost
#4497	Third	57	Loss	Pool	Q3	Two	One	Zero	Two	Two	One	Zero	Two	Losing	Defensive Rebound	Equal Numbers	Shot	Two	Unsuccessful	2 Point - Left - 45	6 - 0 seconds	Defensive Rebound	Zone	Successful	Lost
#5318	Third	2	Win	Pool	Q1	Two	Zero	One	Two	Zero or One	Two	One	One	Losing	Inbound - Baseline	Number Advantage	Shot	Two	Successful	2 Point - Right - Elbow	17 - 13 seconds	Basket Scored	Zone	Unsuccessful	Basket Scored
#2747	Other	43	Loss	Pool	Q2	Zero or One	Two	One	One	Zero or One	Two	One	One	Losing	Defensive Rebound	Equal Numbers	Shot	Two	Unsuccessful	2 Point - Left - 45	12 - 7 seconds	Defensive Rebound	Zone	Successful	Lost
#3889	Other	88	Win	Pool	Q4 & OT	Two	One	Zero	Two	Zero or One	Two	One	One	Winning	Sideline - Back	Equal Numbers	No Shot	No Shot	No Shot	No Shot Loc	No Shot	Violation Against	3 man Press	Successful	Lost
#1397	Fourth	52	Win	QF	Q3	Zero or One	Two	One	One	Two	One	Zero	Two	Winning	Offensive Rebound	Equal Numbers	Shot	Two	Unsuccessful	2 Point - Right - 45	6 - 0 seconds	Offensive Rebound	Zone	Unsuccessful	Maintained
#3455	Other	67	Win	Pool	Q3	Zero or One	Three or More	Zero	One	Zero or One	Three or More	Zero	One	Losing	Defensive Rebound	Equal Numbers	Shot	Two	Unsuccessful	2 Point - Centre - Near	24 - 18 seconds	Defensive Rebound	No Def Sys	Successful	Lost
#5577	Other	48	Loss	Pool	Q2	Two	One	Zero	Two	Zero or One	Two	One	One	Winning	Offensive Rebound	Equal Numbers	Shot	Two	Successful	2 Point - Centre - Near	12 - 7 seconds	Basket Scored	Zone	Unsuccessful	Basket Scored
#3021	Fourth	34	Win	Pool	Q2	Zero or One	Two	One	One	Three	Zero	Two or More	Zero	Losing	Inbound - Baseline	Number Advantage	Shot	Two	Unsuccessful	2 Point - Right - 45	17 - 13 seconds	Foul For	Zone	Unsuccessful	Maintained
#3410	Other	22	Win	Pool	Q1	Zero or One	Three or More	Zero	One	Zero or One	Two	One	One	Losing	Free Throw	Equal Numbers	Shot	One	Successful	No Shot Loc	Dead	Basket Scored	No Def Sys	Unsuccessful	Basket Scored
#3550	Third	68	Win	Pool	Q3	Zero or One	Two	One	One	Zero or One	Two	Two or More	Zero	Winning	Defensive Rebound	Equal Numbers	No Shot	No Shot	No Shot	No Shot Loc	No Shot	Out of Bounds	3 man Press	Successful	Lost
#5927	First	1	Win	Pool	Q1	Two	Zero	Two	One	Two	Zero	One	Two	Drawing	Other Start	Equal Numbers	Shot	Three	Unsuccessful	3 Point	24 - 18 seconds	Defensive Rebound	Zone	Successful	Lost
#5099	Other	48	Loss	Pool	Q3	Two	One	Zero	Two	Three	Zero	Two or More	Zero	Losing	Turnover	Equal Numbers	Shot	Two	Unsuccessful	2 Point - Centre - Near	24 - 18 seconds	Foul For	No Def Sys	Unsuccessful	Maintained
#1623	Second	102	Win	QF	Q4 & OT	Two	One	Zero	Two	Three	Zero	Two or More	Zero	Winning	Free Throw	Equal Numbers	Shot	One	Unsuccessful	No Shot Loc	Dead	Defensive Rebound	No Def Sys	Successful	Lost
#470	Other	79	Loss	5678	Q4 & OT	Zero or One	One	Two	One	Zero or One	Three or More	Zero	One	Losing	Defensive Rebound	Equal Numbers	No Shot	No Shot	No Shot	No Shot Loc	No Shot	Other	Zone	Unsuccessful	Maintained
#2446	Other	57	Win	Pool	Q3	Zero or One	Two	One	One	Two	Zero	One	Two	Winning	Inbound - Baseline	Equal Numbers	No Shot	No Shot	No Shot	No Shot Loc	No Shot	Foul For	5 man Press	Unsuccessful	Maintained
#2385	Fourth	94	Loss	Pool	Q4 & OT	Zero or One	Two	One	One	Two	Zero	One	Two	Losing	Offensive Rebound	Equal Numbers	Shot	Two	Successful	2 Point - Centre - Near	12 - 7 seconds	Basket Scored	Zone	Unsuccessful	Basket Scored
#2163	Second	45	Win	Pool	Q2	Two	One	One	One	Two	Zero	Two or More	One	Winning	Inbound - Baseline	Number Advantage	Shot	Two	Successful	2 Point - Centre - Near	17 - 13 seconds	Basket Scored	Zone	Unsuccessful	Basket Scored
#4141	Other	10	Loss	Pool	Q1	Two	Zero	Two	One	Zero or One	Two	One	One	Losing	Inbound - Baseline	Equal Numbers	No Shot	No Shot	No Shot	No Shot Loc	No Shot	Handling Error	Zone	Successful	Lost
#4521	Third	81	Loss	Pool	Q4 & OT	Two	One	Zero	Two	Two	One	Zero	Two	Winning	Inbound - Baseline	Equal Numbers	Shot	Three	Unsuccessful	3 Point	6 - 0 seconds	Out of Bounds	3 man Press	Successful	Lost
#6043	Other	12	Loss	Pool	Q1	Two	Zero	One	Two	Two	Zero	Two or More	One	Losing	Inbound - Baseline	Equal Numbers	No Shot	No Shot	No Shot	No Shot Loc	No Shot	Foul For	Zone	Unsuccessful	Maintained
#1696	Fifth	72	Loss	QF	Q4 & OT	Zero or One	Two	One	One	Two	One	Zero	Two	Losing	Inbound - Baseline	Equal Numbers	Shot	Two	Successful	2 Point - Left - 45	12 - 7 seconds	Basket Scored	Zone	Unsuccessful	Basket Scored
#3318	Fourth	41	Win	Pool	Q2	Zero or One	Three or More	Zero	One	Two	One	Zero	Two	Winning	Inbound - Endline	Equal Numbers	Shot	Two	Successful	2 Point - Left - 45	12 - 7 seconds	Basket Scored	Zone	Unsuccessful	Basket Scored
#4410	Other	58	Loss	Pool	Q3	Two	One	Zero	Two	Two	One	Zero	Two	Losing	Defensive Rebound	Equal Numbers	Shot	Two	Successful	2 Point - Centre - Long	6 - 0 seconds	Basket Scored	2 man Press	Unsuccessful	Basket Scored
#289	Third	2	Win	MM	Q1	Zero or One	Two	One	One	Zero or One	Two	One	One	Winning	Free Throw	Equal Numbers	Shot	One	Unsuccessful	No Shot Loc	Dead	FT	No Def Sys	Successful	Maintained
#4587	First	66	Win	Pool	Q3	Two	Zero	Two	One	Two	Zero	Two or More	One	Winning	Defensive Rebound	Equal Numbers	No Shot	No Shot	No Shot	No Shot Loc	No Shot	Foul For	Zone	Unsuccessful	Maintained
#5340	Third	24	Win	Pool	Q2	Two	Zero	One	Two	Zero or One	Two	One	One	Winning	Inbound - Baseline	Number Advantage	Shot	Two	Unsuccessful	2 Point - Centre - Long	12 - 7 seconds	Offensive Rebound	1 man Press	Unsuccessful	Maintained
#2326	Fourth	35	Loss	Pool	Q2	Zero or One	Two	One	One	Two	Zero	One	Two	Drawing	Inbound - Baseline	Equal Numbers	Shot	Two	Unsuccessful	2 Point - Right - 45	17 - 13 seconds	Defensive Rebound	Zone	Successful	Lost
#2382	Fourth	91	Loss	Pool	Q4 & OT	Zero or One	Two	One	One	Two	Zero	One	Two	Losing	Defensive Rebound	Equal Numbers	Shot	Three	Unsuccessful	2 Point - Centre - Long	17 - 13 seconds	Defensive Rebound	1 man Press	Successful	Lost
#2681	Fifth	83	Loss	Pool	Q4 & OT	Zero or One	Two	One	One	Two	Zero	Two or More	One	Losing	Free Throw	Equal Numbers	Shot	One	Successful	No Shot Loc	Dead	Basket Scored	No Def Sys	Unsuccessful	Basket Scored
#344	Third	57	Win	MM	Q3	Two	One	Zero	Two	Zero or One	Two	One	One	Winning	Free Throw	Equal Numbers	Shot	One	Successful	No Shot Loc	Dead	Basket Scored	No Def Sys	Unsuccessful	Basket Scored
#2203	Second	85	Win	Pool	Q4 & OT	Two	One	One	One	Zero or One	One	Two or More	One	Winning	Inbound - Baseline	Equal Numbers	Shot	Two	Successful	2 Point - Centre - Near	17 - 13 seconds	Basket Scored	Zone	Unsuccessful	Basket Scored
#2297	Fourth	6	Loss	Pool	Q1	Zero or One	Two	One	One	Two	Zero	One	Two	Losing	Inbound - Baseline	Equal Numbers	Shot	Two	Unsuccessful	2 Point - Centre - Near	12 - 7 seconds	Defensive Rebound	Zone	Successful	Lost
#4049	Other	21	Win	Pool	Q1	Two	Zero	One	One	Two	One	Zero	Two	Winning	Defensive Rebound	Equal Numbers	Shot	Two	Unsuccessful	2 Point - Left - 45	12 - 7 seconds	Defensive Rebound	Zone	Successful	Lost
#4639	Other	18	Win	Pool	Q1	Zero or One	One	Two	One	Zero or One	Two	One	One	Losing	Inbound - Baseline	Equal Numbers	Shot	Two	Unsuccessful	2 Point - Centre - Near	17 - 13 seconds	Offensive Rebound	Zone	Unsuccessful	Maintained
#2339	Fourth	48	Loss	Pool	Q2	Zero or One	Two	One	One	Two	Zero	One	Two	Losing	Defensive Rebound	Equal Numbers	No Shot	No Shot	No Shot	No Shot Loc	No Shot	Foul Against	Zone	Successful	Lost
#3026	Fourth	39	Win	Pool	Q2	Zero or One	Two	One	One	Three	Zero	Two or More	Zero	Losing	Inbound - Baseline	Equal Numbers	Shot	Three	Unsuccessful	3 Point	17 - 13 seconds	Offensive Rebound	Zone	Unsuccessful	Maintained
#5143	Other	6	Win	Pool	Q1	Two	One	Zero	Two	Two	Zero	Two or More	One	Drawing	Sideline - Front	Equal Numbers	Shot	Three	Successful	3 Point	12 - 7 seconds	Basket Scored	Zone	Unsuccessful	Basket Scored
#4026	Second	106	Win	Pool	Q4 & OT	Two	One	Zero	Two	Two	Zero	One	Two	Winning	Free Throw	Equal Numbers	Shot	One	Unsuccessful	No Shot Loc	Dead	FT	No Def Sys	Successful	Maintained
#4526	First	5	Win	Pool	Q1	Two	Zero	Two	One	Two	Zero	Two or More	One	Winning	Sideline - Front	Equal Numbers	Shot	Two	Unsuccessful	2 Point - Centre - Near	12 - 7 seconds	Offensive Rebound	Zone	Unsuccessful	Maintained
#985	Fifth	15	Win	5678	Q1	Zero or One	Two	One	One	Two	One	Zero	Two	Losing	Inbound - Baseline	Equal Numbers	Shot	Three	Unsuccessful	3 Point	12 - 7 seconds	Out of Bounds	Zone	Successful	Lost
#3129	Other	34	Loss	Pool	Q2	Two	Zero	Two	One	Zero or One	Two	One	One	Losing	Defensive Rebound	Equal Numbers	Shot	Two	Successful	2 Point - Centre - Near	17 - 13 seconds	Basket Scored	Zone	Unsuccessful	Basket Scored
#1970	Third	64	Win	Pool	Q3	Zero or One	Two	One	One	Three	Zero	Two or More	Zero	Losing	Inbound - Baseline	Equal Numbers	Shot	Two	Unsuccessful	2 Point - Centre - Mid	6 - 0 seconds	Defensive Rebound	5 man Press	Successful	Lost
#3936	Second	16	Win	Pool	Q1	Two	One	Zero	Two	Two	Zero	One	Two	Drawing	Turnover	Equal Numbers	Shot	Two	Successful	2 Point - Centre - Near	17 - 13 seconds	Basket Scored	3 man Press	Unsuccessful	Basket Scored
#1038	Fifth	68	Win	5678	Q3	Three	Zero	Two	Zero	Two	One	Zero	Two	Drawing	Inbound - Baseline	Number Advantage	Shot	Two	Unsuccessful	2 Point - Centre - Near	17 - 13 seconds	Defensive Rebound	Zone	Successful	Lost
#2412	Other	23	Win	Pool	Q1	Zero or One	Two	One	One	Two	Zero	One	Two	Winning	Defensive Rebound	Equal Numbers	No Shot	No Shot	No Shot	No Shot Loc	No Shot	Handling Error	2 man Press	Successful	Lost
#876	First	3	Win	SF	Q1	Two	Zero	Two	One	Zero or One	Two	One	One	Winning	Defensive Rebound	Equal Numbers	No Shot	No Shot	No Shot	No Shot Loc	No Shot	Foul For	2 man Press	Unsuccessful	Maintained
#2616	Fifth	18	Loss	Pool	Q1	Zero or One	Two	One	One	Two	Zero	Two or More	One	Winning	Defensive Rebound	Equal Numbers	Shot	Two	Unsuccessful	2 Point - Centre - Near	17 - 13 seconds	Offensive Rebound	Zone	Unsuccessful	Maintained
#5847	Second	14	Loss	Pool	Q1	Two	One	Zero	Two	Zero or One	Two	One	One	Drawing	Inbound - Baseline	Equal Numbers	Shot	Two	Successful	2 Point - Right - 45	12 - 7 seconds	Basket Scored	Zone	Unsuccessful	Basket Scored
#1339	Other	88	Loss	QF	Q4 & OT	Two	Zero	One	One	Two	Zero	Two or More	One	Losing	Offensive Rebound	Equal Numbers	Shot	Two	Unsuccessful	2 Point - Centre - Near	17 - 13 seconds	Defensive Rebound	Zone	Successful	Lost
#2624	Fifth	26	Loss	Pool	Q1	Zero or One	Two	One	One	Zero or One	Two	One	One	Losing	Inbound - Baseline	Equal Numbers	No Shot	No Shot	No Shot	No Shot Loc	No Shot	Other	5 man Press	Unsuccessful	Maintained
#4896	Other	62	Win	Pool	Q2	Zero or One	Two	One	One	Two	Zero	Two or More	One	Losing	Free Throw	Equal Numbers	Shot	One	Successful	No Shot Loc	Dead	Basket Scored	No Def Sys	Unsuccessful	Basket Scored
#5475	Other	48	Win	Pool	Q2	Zero or One	Two	Zero	Two	Two	Zero	Two or More	One	Losing	Inbound - Baseline	Equal Numbers	No Shot	No Shot	No Shot	No Shot Loc	No Shot	Foul For	Highline	Unsuccessful	Maintained
#1409	Fourth	64	Win	QF	Q3	Zero or One	Two	One	One	Two	One	Zero	Two	Winning	Free Throw	Equal Numbers	Shot	One	Successful	No Shot Loc	Dead	Basket Scored	No Def Sys	Unsuccessful	Basket Scored
#479	Other	88	Loss	5678	Q4 & OT	Zero or One	One	Two	One	Zero or One	Three or More	Zero	One	Losing	Inbound - Baseline	Equal Numbers	Shot	Two	Unsuccessful	2 Point - Right - Elbow	12 - 7 seconds	Offensive Rebound	Zone	Unsuccessful	Maintained
#1668	Fifth	44	Loss	QF	Q2	Three	Zero	Two	Zero	Two	One	Zero	Two	Losing	Sideline - Back	Equal Numbers	Shot	Two	Unsuccessful	2 Point - Right - 45	6 - 0 seconds	Defensive Rebound	Zone	Successful	Lost
#2001	Third	95	Win	Pool	Q4 & OT	Two	One	Zero	Two	Zero or One	Two	One	One	Drawing	Defensive Rebound	Equal Numbers	Shot	Two	Successful	2 Point - Centre - Long	17 - 13 seconds	Basket Scored	Highline	Unsuccessful	Basket Scored
#3116	Other	21	Loss	Pool	Q2	Zero or One	One	Two	One	Zero or One	Two	One	One	Losing	Inbound - Baseline	Equal Numbers	Shot	Three	Unsuccessful	2 Point - Centre - Long	24 - 18 seconds	Defensive Rebound	Highline	Successful	Lost
#1189	First	33	Win	QF	Q2	Zero or One	Two	One	One	Two	Zero	One	Two	Winning	Free Throw	Equal Numbers	Shot	One	Successful	No Shot Loc	Dead	Basket Scored	No Def Sys	Unsuccessful	Basket Scored
#3720	Fifth	37	Win	Pool	Q2	Zero or One	Two	One	One	Two	One	Zero	Two	Losing	Sideline - Front	Equal Numbers	Shot	Two	Unsuccessful	2 Point - Centre - Mid	12 - 7 seconds	Defensive Rebound	Zone	Successful	Lost
#14	First	14	Win	MM	Q1	Two	Zero	Two	One	Two	One	Zero	Two	Winning	Offensive Rebound	Equal Numbers	Shot	Two	Successful	2 Point - Centre - Near	12 - 7 seconds	Basket Scored	Zone	Unsuccessful	Basket Scored
#1677	Fifth	53	Loss	QF	Q3	Three	Zero	Two	Zero	Two	One	Zero	Two	Losing	Defensive Rebound	Number Advantage	Shot	Two	Successful	2 Point - Centre - Near	24 - 18 seconds	Basket Scored	No Def Sys	Unsuccessful	Basket Scored
#1275	Other	24	Loss	QF	Q1	Two	Zero	One	One	Zero or One	Two	One	One	Winning	Free Throw	Equal Numbers	Shot	One	Successful	No Shot Loc	Dead	Basket Scored	No Def Sys	Unsuccessful	Basket Scored
#1579	Second	58	Win	QF	Q3	Two	One	Zero	Two	Three	Zero	Two or More	Zero	Winning	Sideline - Back	Equal Numbers	Shot	Two	Unsuccessful	2 Point - Right - 45	12 - 7 seconds	Defensive Rebound	Zone	Successful	Lost
#2666	Fifth	68	Loss	Pool	Q3	Zero or One	Two	One	One	Two	Zero	Two or More	One	Losing	Inbound - Endline	Equal Numbers	No Shot	No Shot	No Shot	No Shot Loc	No Shot	Out of Bounds	Highline	Unsuccessful	Maintained
#3028	Fourth	41	Win	Pool	Q2	Zero or One	Three or More	Zero	One	Three	Zero	Two or More	Zero	Losing	Inbound - Baseline	Equal Numbers	Shot	Two	Unsuccessful	2 Point - Centre - Long	12 - 7 seconds	Out of Bounds	Zone	Successful	Lost
#4463	Third	23	Loss	Pool	Q2	Zero or One	Two	One	One	Two	One	Zero	Two	Winning	Sideline - Front	Equal Numbers	Shot	Two	Unsuccessful	2 Point - Right - Base	12 - 7 seconds	Defensive Rebound	Zone	Successful	Lost
#611	Second	8	Win	SF	Q1	Two	One	Zero	Two	Zero or One	Two	One	One	Drawing	Inbound - Endline	Equal Numbers	Shot	Two	Successful	2 Point - Centre - Mid	12 - 7 seconds	Basket Scored	Zone	Unsuccessful	Basket Scored
#5732	Fifth	107	Win	Pool	Q4 & OT	Zero or One	Two	One	One	Zero or One	One	Two or More	Zero	Drawing	Free Throw	Equal Numbers	Shot	One	Successful	No Shot Loc	Dead	Basket Scored	No Def Sys	Unsuccessful	Basket Scored
#3961	Second	41	Win	Pool	Q2	Two	One	Zero	Two	Two	Zero	One	Two	Drawing	Defensive Rebound	Equal Numbers	Shot	Two	Successful	2 Point - Centre - Near	24 - 18 seconds	Basket Scored	No Def Sys	Unsuccessful	Basket Scored
#3236	Third	57	Win	Pool	Q3	Two	One	Zero	Two	Two	Zero	Two or More	One	Winning	Free Throw	Equal Numbers	Shot	One	Unsuccessful	No Shot Loc	Dead	Defensive Rebound	No Def Sys	Successful	Lost
#3750	Fifth	67	Win	Pool	Q3	Zero or One	Two	One	One	Two	One	Zero	Two	Losing	Offensive Rebound	Equal Numbers	Shot	Two	Successful	2 Point - Centre - Mid	12 - 7 seconds	Basket Scored	Zone	Unsuccessful	Basket Scored
#2939	Other	28	Loss	Pool	Q2	Three	Zero	Two	Zero	Zero or One	Three or More	Zero	One	Winning	Sideline - Back	Equal Numbers	Shot	Two	Successful	2 Point - Centre - Long	17 - 13 seconds	Basket Scored	Zone	Unsuccessful	Basket Scored
#4171	Other	40	Loss	Pool	Q2	Zero or One	One	Two	Zero	Three	Zero	Two or More	Zero	Losing	Turnover	Equal Numbers	Shot	Two	Successful	2 Point - Centre - Near	24 - 18 seconds	Basket Scored	No Def Sys	Unsuccessful	Basket Scored
#2306	Fourth	15	Loss	Pool	Q1	Zero or One	Two	One	One	Two	Zero	One	Two	Losing	Turnover	Equal Numbers	Shot	Two	Unsuccessful	2 Point - Centre - Near	24 - 18 seconds	Foul For	Zone	Unsuccessful	Maintained
#1076	Other	14	Loss	5678	Q1	Two	One	Zero	Two	Zero or One	Two	One	One	Winning	Inbound - Baseline	Equal Numbers	Shot	Two	Unsuccessful	2 Point - Right - 45	6 - 0 seconds	Defensive Rebound	5 man Press	Successful	Lost
#1111	Other	49	Loss	5678	Q3	Two	One	Zero	Two	Zero or One	Two	One	One	Drawing	Defensive Rebound	Equal Numbers	Shot	Two	Successful	2 Point - Centre - Mid	6 - 0 seconds	Basket Scored	Highline	Unsuccessful	Basket Scored
#988	Fifth	18	Win	5678	Q1	Zero or One	Two	One	One	Two	One	Zero	Two	Losing	Defensive Rebound	Equal Numbers	Shot	Two	Successful	2 Point - Centre - Near	17 - 13 seconds	Basket Scored	Zone	Unsuccessful	Basket Scored
#2094	Fifth	76	Loss	Pool	Q4 & OT	Zero or One	Two	One	One	Two	One	Zero	Two	Winning	Inbound - Baseline	Equal Numbers	Shot	Two	Successful	2 Point - Left - 45	17 - 13 seconds	Basket Scored	Zone	Unsuccessful	Basket Scored
#3044	Fourth	57	Win	Pool	Q3	Zero or One	Two	One	One	Three	Zero	Two or More	Zero	Losing	Inbound - Baseline	Equal Numbers	No Shot	No Shot	No Shot	No Shot Loc	No Shot	Foul For	Highline	Unsuccessful	Maintained
#4996	Second	38	Win	Pool	Q2	Zero or One	One	Two	Zero	Two	One	Zero	Two	Losing	Defensive Rebound	Equal Numbers	Shot	Two	Unsuccessful	2 Point - Centre - Mid	12 - 7 seconds	Defensive Rebound	Highline	Successful	Lost
#5121	Other	70	Loss	Pool	Q4 & OT	Two	One	Zero	Two	Three	Zero	Two or More	Zero	Losing	Defensive Rebound	Number Advantage	Shot	Two	Unsuccessful	2 Point - Centre - Mid	17 - 13 seconds	Defensive Rebound	Zone	Successful	Lost
#5547	Other	18	Loss	Pool	Q1	Zero or One	Two	One	One	Zero or One	Two	One	One	Drawing	Defensive Rebound	Number Advantage	Shot	Two	Successful	2 Point - Right - Base	17 - 13 seconds	Basket Scored	Zone	Unsuccessful	Basket Scored
#907	First	34	Win	SF	Q2	Zero or One	Two	One	One	Two	Two	One	Zero	Drawing	Sideline - Back	Equal Numbers	Shot	Two	Successful	2 Point - Centre - Mid	12 - 7 seconds	Basket Scored	Zone	Unsuccessful	Basket Scored
#4384	Other	32	Loss	Pool	Q2	Two	One	Zero	Two	Zero or One	Two	One	One	Losing	Inbound - Baseline	Equal Numbers	Shot	Two	Unsuccessful	2 Point - Right - 45	17 - 13 seconds	Defensive Rebound	2 man Press	Successful	Lost
#5386	Third	70	Win	Pool	Q3	Two	One	Zero	Two	Two	One	Zero	Two	Winning	Inbound - Baseline	Equal Numbers	Shot	Two	Unsuccessful	2 Point - Left - 45	17 - 13 seconds	Defensive Rebound	Zone	Successful	Lost
#3256	Third	77	Win	Pool	Q4 & OT	Two	One	Zero	Two	Zero or One	Two	One	One	Winning	Sideline - Front	Equal Numbers	Shot	Two	Successful	2 Point - Left - Elbow	12 - 7 seconds	Basket Scored	Zone	Unsuccessful	Basket Scored
#1802	Third	89	Win	QF	Q4 & OT	Two	One	Zero	Two	Two	Zero	Two or More	One	Winning	Defensive Rebound	Number Advantage	Shot	Two	Unsuccessful	2 Point - Centre - Near	17 - 13 seconds	Defensive Rebound	Zone	Successful	Lost
#3503	Third	21	Win	Pool	Q1	Zero or One	Two	One	One	Zero or One	Two	One	One	Winning	Defensive Rebound	Equal Numbers	Shot	Two	Unsuccessful	2 Point - Right - 45	17 - 13 seconds	Defensive Rebound	2 man Press	Successful	Lost
#4208	Other	77	Loss	Pool	Q3	Zero or One	Two	One	One	Zero or One	Two	One	One	Losing	Turnover	Equal Numbers	Shot	Two	Successful	2 Point - Centre - Near	24 - 18 seconds	Basket Scored	No Def Sys	Unsuccessful	Basket Scored
#4219	Other	88	Loss	Pool	Q3	Zero or One	Two	One	One	Zero or One	Two	One	One	Losing	Inbound - Baseline	Equal Numbers	Shot	Two	Successful	2 Point - Centre - Near	17 - 13 seconds	Basket Scored	Highline	Unsuccessful	Basket Scored
#4464	Third	24	Loss	Pool	Q2	Zero or One	Two	One	One	Two	One	Zero	Two	Winning	Defensive Rebound	Number Advantage	Shot	Two	Successful	2 Point - Centre - Mid	17 - 13 seconds	Basket Scored	Zone	Unsuccessful	Basket Scored
#2164	Second	46	Win	Pool	Q2	Two	One	One	One	Two	Zero	Two or More	One	Winning	Inbound - Baseline	Equal Numbers	No Shot	No Shot	No Shot	No Shot Loc	No Shot	Violation Against	1 man Press	Successful	Lost
#2879	Second	88	Win	Pool	Q4 & OT	Zero or One	Three or More	Zero	Two	Zero or One	Two	One	One	Winning	Inbound - Baseline	Equal Numbers	Shot	Three	Unsuccessful	3 Point	17 - 13 seconds	Defensive Rebound	Highline	Successful	Lost
#1864	Other	43	Loss	QF	Q3	Two	Zero	Two	One	Zero or One	Two	One	One	Losing	Inbound - Baseline	Equal Numbers	Shot	Two	Successful	2 Point - Centre - Mid	12 - 7 seconds	Basket Scored	Highline	Unsuccessful	Basket Scored
#191	Second	102	Loss	MM	Q4 & OT	Two	Zero	Two	One	Two	One	One	One	Losing	Free Throw	Equal Numbers	Shot	One	Successful	No Shot Loc	Dead	Basket Scored	No Def Sys	Unsuccessful	Basket Scored
#5229	Other	92	Win	Pool	Q4 & OT	Two	One	Zero	Two	Zero or One	One	Two or More	Zero	Winning	Defensive Rebound	Equal Numbers	No Shot	No Shot	No Shot	No Shot Loc	No Shot	Foul Against	4 man Press	Successful	Lost
#3878	Other	77	Win	Pool	Q4 & OT	Two	One	Zero	Two	Zero or One	Two	One	One	Winning	Defensive Rebound	Equal Numbers	No Shot	No Shot	No Shot	No Shot Loc	No Shot	Foul Against	5 man Press	Successful	Lost
#1872	Other	51	Loss	QF	Q3	Two	Zero	Two	One	Two	One	Zero	Two	Losing	Offensive Rebound	Equal Numbers	Shot	Two	Unsuccessful	2 Point - Centre - Near	6 - 0 seconds	Defensive Rebound	Zone	Successful	Lost
#653	Second	50	Win	SF	Q3	Two	One	Zero	Two	Zero or One	Two	One	One	Winning	Inbound - Baseline	Equal Numbers	Shot	Two	Successful	2 Point - Centre - Near	6 - 0 seconds	Basket Scored	4 man Press	Unsuccessful	Basket Scored
#4937	Other	103	Win	Pool	Q4 & OT	Zero or One	Two	One	One	Two	One	Zero	Two	Losing	Sideline - Back	Equal Numbers	Shot	Two	Successful	2 Point - Centre - Near	6 - 0 seconds	Basket Scored	2 man Press	Unsuccessful	Basket Scored
#4940	Other	106	Win	Pool	Q4 & OT	Zero or One	Two	One	One	Two	One	Zero	Two	Losing	Offensive Rebound	Equal Numbers	Shot	Two	Unsuccessful	2 Point - Centre - Mid	12 - 7 seconds	Defensive Rebound	Zone	Successful	Lost
#1619	Second	98	Win	QF	Q4 & OT	Two	One	Zero	Two	Three	Zero	Two or More	Zero	Winning	Free Throw	Equal Numbers	Shot	One	Successful	No Shot Loc	Dead	Basket Scored	No Def Sys	Unsuccessful	Basket Scored
#5877	Second	44	Loss	Pool	Q2	Two	One	Zero	Two	Zero or One	Two	One	One	Winning	Defensive Rebound	Equal Numbers	No Shot	No Shot	No Shot	No Shot Loc	No Shot	Foul For	1 man Press	Unsuccessful	Maintained
#913	First	40	Win	SF	Q2	Zero or One	Two	One	One	Two	Two	One	Zero	Losing	Inbound - Baseline	Equal Numbers	Shot	Two	Unsuccessful	2 Point - Left - Elbow	12 - 7 seconds	Defensive Rebound	Zone	Successful	Lost
#3408	Other	20	Win	Pool	Q1	Zero or One	Three or More	Zero	One	Zero or One	Two	One	One	Losing	Sideline - Back	Equal Numbers	Shot	Two	Successful	2 Point - Centre - Near	12 - 7 seconds	Basket Scored	Zone	Unsuccessful	Basket Scored
#2645	Fifth	47	Loss	Pool	Q2	Zero or One	Two	Zero	One	Zero or One	Two	One	One	Losing	Inbound - Baseline	Equal Numbers	Shot	Two	Successful	2 Point - Right - 45	6 - 0 seconds	Basket Scored	Zone	Unsuccessful	Basket Scored
#5175	Other	38	Win	Pool	Q2	Two	One	Zero	Two	Zero or One	Two	One	One	Losing	Defensive Rebound	Equal Numbers	Shot	Two	Unsuccessful	2 Point - Centre - Near	17 - 13 seconds	Foul For	1 man Press	Unsuccessful	Maintained
#5388	Third	72	Win	Pool	Q3	Two	One	Zero	Two	Two	One	Zero	Two	Winning	Free Throw	Equal Numbers	Shot	One	Unsuccessful	No Shot Loc	Dead	FT	No Def Sys	Successful	Maintained
#4887	Other	53	Win	Pool	Q2	Zero or One	Two	One	One	Two	Zero	Two or More	One	Losing	Inbound - Baseline	Equal Numbers	Shot	Two	Unsuccessful	2 Point - Centre - Near	6 - 0 seconds	Defensive Rebound	5 man Press	Successful	Lost
#5184	Other	47	Win	Pool	Q2	Two	One	Zero	Two	Zero or One	Two	One	One	Winning	Inbound - Baseline	Equal Numbers	Shot	Three	Unsuccessful	3 Point	6 - 0 seconds	Defensive Rebound	2 man Press	Successful	Lost
#2378	Fourth	87	Loss	Pool	Q4 & OT	Zero or One	Three or More	Zero	One	Two	Zero	One	Two	Losing	Offensive Rebound	Equal Numbers	Shot	Two	Successful	2 Point - Centre - Near	12 - 7 seconds	Basket Scored	Zone	Unsuccessful	Basket Scored
#2178	Second	60	Win	Pool	Q3	Two	One	One	One	Two	One	One	One	Winning	Defensive Rebound	Equal Numbers	Shot	Two	Unsuccessful	2 Point - Right - 45	6 - 0 seconds	Out of Bounds	Zone	Successful	Lost
#5568	Other	39	Loss	Pool	Q2	Two	One	Zero	Two	Zero or One	Three or More	Zero	One	Winning	Inbound - Baseline	Equal Numbers	Shot	Two	Successful	2 Point - Left - 45	17 - 13 seconds	Basket Scored	Zone	Unsuccessful	Basket Scored
#5403	Third	87	Win	Pool	Q4 & OT	Two	Zero	One	Two	Two	One	Zero	Two	Winning	Sideline - Back	Equal Numbers	Shot	Two	Successful	2 Point - Centre - Near	17 - 13 seconds	Basket Scored	Zone	Unsuccessful	Basket Scored
#3869	Other	68	Win	Pool	Q3	Two	One	Zero	Two	Zero or One	Two	One	One	Winning	Inbound - Baseline	Equal Numbers	No Shot	No Shot	No Shot	No Shot Loc	No Shot	Handling Error	3 man Press	Successful	Lost
#5224	Other	87	Win	Pool	Q4 & OT	Two	One	Zero	Two	Zero or One	One	Two or More	Zero	Winning	Inbound - Baseline	Equal Numbers	No Shot	No Shot	No Shot	No Shot Loc	No Shot	Foul For	3 man Press	Unsuccessful	Maintained
#642	Second	39	Win	SF	Q2	Two	One	Zero	Two	Zero or One	Two	One	One	Winning	Inbound - Baseline	Equal Numbers	Shot	Two	Successful	2 Point - Centre - Mid	12 - 7 seconds	Basket Scored	Highline	Unsuccessful	Basket Scored
#1448	Other	4	Loss	QF	Q1	Two	One	Zero	Two	Zero or One	Two	One	One	Losing	Inbound - Baseline	Equal Numbers	Shot	Two	Successful	2 Point - Centre - Near	6 - 0 seconds	Basket Scored	4 man Press	Unsuccessful	Basket Scored
#3487	Third	5	Win	Pool	Q1	Zero or One	Two	One	One	Two	Zero	Two or More	One	Winning	Defensive Rebound	Equal Numbers	Shot	Two	Unsuccessful	2 Point - Centre - Long	17 - 13 seconds	Defensive Rebound	Highline	Successful	Lost
#3882	Other	81	Win	Pool	Q4 & OT	Two	One	Zero	Two	Zero or One	Two	One	One	Winning	Defensive Rebound	Equal Numbers	Shot	Two	Unsuccessful	2 Point - Centre - Near	17 - 13 seconds	Offensive Rebound	4 man Press	Unsuccessful	Maintained
#4129	Other	101	Win	Pool	Q4 & OT	Two	Zero	One	One	Two	One	Zero	Two	Losing	Sideline - Front	Equal Numbers	Shot	Three	Unsuccessful	3 Point	17 - 13 seconds	Defensive Rebound	Zone	Successful	Lost
#852	Third	74	Loss	SF	Q4 & OT	Two	One	Zero	Two	Two	Zero	Two or More	One	Losing	Defensive Rebound	Equal Numbers	Shot	Two	Successful	2 Point - Centre - Near	17 - 13 seconds	Basket Scored	No Def Sys	Unsuccessful	Basket Scored
#5465	Other	38	Win	Pool	Q2	Zero or One	Two	One	One	Two	Zero	Two or More	One	Losing	Free Throw	Equal Numbers	Shot	One	Successful	No Shot Loc	Dead	Basket Scored	No Def Sys	Unsuccessful	Basket Scored
#1020	Fifth	50	Win	5678	Q3	Zero or One	Two	One	One	Two	One	Zero	Two	Losing	Inbound - Baseline	Number Advantage	Shot	Two	Unsuccessful	2 Point - Centre - Mid	12 - 7 seconds	Defensive Rebound	Zone	Successful	Lost
#2675	Fifth	77	Loss	Pool	Q4 & OT	Zero or One	Two	One	One	Two	Zero	Two or More	One	Losing	Inbound - Baseline	Equal Numbers	Shot	Two	Unsuccessful	2 Point - Centre - Mid	12 - 7 seconds	Offensive Rebound	Highline	Unsuccessful	Maintained
#5034	Second	76	Win	Pool	Q3	Three	Zero	Two	Zero	Two	One	Zero	Two	Winning	Defensive Rebound	Equal Numbers	Shot	Two	Successful	2 Point - Centre - Near	12 - 7 seconds	Basket Scored	2 man Press	Unsuccessful	Basket Scored
#1610	Second	89	Win	QF	Q4 & OT	Two	One	Zero	Two	Three	Zero	Two or More	Zero	Winning	Inbound - Baseline	Equal Numbers	Shot	Two	Successful	2 Point - Centre - Near	17 - 13 seconds	Basket Scored	3 man Press	Unsuccessful	Basket Scored
#3240	Third	61	Win	Pool	Q3	Two	One	Zero	Two	Two	Zero	Two or More	One	Winning	Defensive Rebound	Equal Numbers	No Shot	No Shot	No Shot	No Shot Loc	No Shot	Foul For	2 man Press	Unsuccessful	Maintained
#5880	Second	47	Loss	Pool	Q2	Two	One	Zero	Two	Zero or One	Two	One	One	Winning	Free Throw	Equal Numbers	Shot	One	Successful	No Shot Loc	Dead	Basket Scored	No Def Sys	Unsuccessful	Basket Scored
#2421	Other	32	Win	Pool	Q2	Zero or One	Two	One	One	Two	Zero	One	Two	Winning	Sideline - Front	Equal Numbers	Shot	Two	Unsuccessful	2 Point - Centre - Long	12 - 7 seconds	Defensive Rebound	Zone	Successful	Lost
#3898	Other	97	Win	Pool	Q4 & OT	Two	One	Zero	Two	Zero or One	Two	One	One	Winning	Defensive Rebound	Equal Numbers	No Shot	No Shot	No Shot	No Shot Loc	No Shot	Foul For	1 man Press	Unsuccessful	Maintained
#5534	Other	5	Loss	Pool	Q1	Zero or One	Two	One	One	Zero or One	Two	One	One	Winning	Defensive Rebound	Equal Numbers	No Shot	No Shot	No Shot	No Shot Loc	No Shot	Handling Error	5 man Press	Successful	Lost
#3544	Third	62	Win	Pool	Q3	Zero or One	Two	One	One	Two	One	One	One	Winning	Defensive Rebound	Number Advantage	Shot	Two	Successful	2 Point - Centre - Mid	17 - 13 seconds	Basket Scored	Zone	Unsuccessful	Basket Scored
#1080	Other	18	Loss	5678	Q1	Two	One	Zero	Two	Zero or One	Two	One	One	Winning	Defensive Rebound	Equal Numbers	Shot	Two	Unsuccessful	2 Point - Centre - Near	17 - 13 seconds	Foul For	Zone	Unsuccessful	Maintained
#1279	Other	28	Loss	QF	Q2	Two	Zero	One	One	Zero or One	Two	One	One	Drawing	Sideline - Front	Equal Numbers	No Shot	No Shot	No Shot	No Shot Loc	No Shot	Handling Error	Highline	Successful	Lost
#1251	First	95	Win	QF	Q4 & OT	Two	Zero	Two	One	Two	Zero	One	Two	Winning	Inbound - Baseline	Equal Numbers	No Shot	No Shot	No Shot	No Shot Loc	No Shot	Other	4 man Press	Unsuccessful	Maintained
#3553	Third	71	Win	Pool	Q3	Zero or One	Two	One	One	Zero or One	Two	Two or More	Zero	Winning	Sideline - Front	Equal Numbers	No Shot	No Shot	No Shot	No Shot Loc	No Shot	Violation Against	Zone	Successful	Lost
#513	Fifth	13	Win	5678	Q1	Zero or One	Two	One	One	Two	Zero	One	Two	Winning	Inbound - Baseline	Equal Numbers	Shot	Two	Unsuccessful	2 Point - Centre - Near	17 - 13 seconds	Defensive Rebound	3 man Press	Successful	Lost
#4876	Other	42	Win	Pool	Q2	Zero or One	Two	One	One	Two	Zero	Two or More	One	Losing	Free Throw	Equal Numbers	Shot	One	Unsuccessful	No Shot Loc	Dead	FT	No Def Sys	Successful	Maintained
#1494	Other	50	Loss	QF	Q3	Two	One	Zero	Two	Zero or One	Two	One	One	Losing	Inbound - Endline	Equal Numbers	Shot	Two	Successful	2 Point - Centre - Long	6 - 0 seconds	Basket Scored	Zone	Unsuccessful	Basket Scored
#2291	Other	74	Loss	Pool	Q4 & OT	Zero or One	Two	One	One	Two	Zero	Two or More	One	Losing	Turnover	Equal Numbers	No Shot	No Shot	No Shot	No Shot Loc	No Shot	Other	No Def Sys	Unsuccessful	Maintained
#640	Second	37	Win	SF	Q2	Two	One	Zero	Two	Zero or One	Two	One	One	Winning	Defensive Rebound	Equal Numbers	No Shot	No Shot	No Shot	No Shot Loc	No Shot	Handling Error	3 man Press	Successful	Lost
#2455	Other	66	Win	Pool	Q3	Zero or One	Two	One	One	Two	Zero	One	Two	Winning	Inbound - Baseline	Equal Numbers	Shot	Two	Successful	2 Point - Centre - Near	12 - 7 seconds	Basket Scored	5 man Press	Unsuccessful	Basket Scored
#2996	Fourth	9	Win	Pool	Q1	Zero or One	Two	One	One	Three	Zero	Two or More	Zero	Losing	Offensive Rebound	Equal Numbers	Shot	Two	Unsuccessful	2 Point - Centre - Near	12 - 7 seconds	Offensive Rebound	Zone	Unsuccessful	Maintained
#4756	Fifth	40	Win	Pool	Q2	Two	Zero	Two	One	Zero or One	Two	One	One	Winning	Defensive Rebound	Equal Numbers	Shot	Two	Unsuccessful	2 Point - Right - Base	17 - 13 seconds	Offensive Rebound	Zone	Unsuccessful	Maintained
#5295	First	61	Loss	Pool	Q4 & OT	Two	Zero	Two	One	Two	One	Zero	Two	Losing	Free Throw	Equal Numbers	Shot	One	Successful	No Shot Loc	Dead	Basket Scored	No Def Sys	Unsuccessful	Basket Scored
#4857	Other	23	Win	Pool	Q1	Zero or One	Two	One	One	Two	Zero	One	Two	Losing	Sideline - Back	Equal Numbers	No Shot	No Shot	No Shot	No Shot Loc	No Shot	Foul For	5 man Press	Unsuccessful	Maintained
#5257	First	23	Loss	Pool	Q2	Zero or One	Two	One	One	Two	One	Zero	Two	Losing	Inbound - Baseline	Equal Numbers	Shot	Two	Successful	2 Point - Left - Elbow	12 - 7 seconds	Basket Scored	Zone	Unsuccessful	Basket Scored
#5930	First	4	Win	Pool	Q1	Two	Zero	Two	One	Two	Zero	One	Two	Drawing	Offensive Rebound	Equal Numbers	Shot	Two	Unsuccessful	2 Point - Centre - Near	17 - 13 seconds	Defensive Rebound	Zone	Successful	Lost
#1137	Other	75	Loss	5678	Q4 & OT	Two	One	Zero	Two	Zero or One	Two	One	One	Winning	Inbound - Baseline	Equal Numbers	No Shot	No Shot	No Shot	No Shot Loc	No Shot	Out of Bounds	3 man Press	Successful	Lost
#4558	First	37	Win	Pool	Q2	Zero or One	One	Two	Zero	Zero or One	Two	One	One	Winning	Defensive Rebound	Equal Numbers	Shot	Two	Unsuccessful	2 Point - Right - Base	12 - 7 seconds	Offensive Rebound	2 man Press	Unsuccessful	Maintained
#831	Third	53	Loss	SF	Q3	Zero or One	Two	One	One	Zero or One	Two	One	One	Winning	Sideline - Front	Equal Numbers	Shot	Two	Unsuccessful	2 Point - Centre - Long	12 - 7 seconds	Defensive Rebound	Zone	Successful	Lost
#2633	Fifth	35	Loss	Pool	Q2	Zero or One	Two	One	One	Zero or One	Two	One	One	Losing	Free Throw	Equal Numbers	Shot	One	Successful	No Shot Loc	Dead	Basket Scored	No Def Sys	Unsuccessful	Basket Scored
#4850	Other	16	Win	Pool	Q1	Zero or One	Two	One	One	Two	Zero	One	Two	Losing	Sideline - Front	Equal Numbers	Shot	Two	Unsuccessful	2 Point - Centre - Near	6 - 0 seconds	Out of Bounds	Zone	Successful	Lost
#1527	Second	6	Win	QF	Q1	Two	One	Zero	Two	Zero or One	Two	One	One	Winning	Inbound - Baseline	Equal Numbers	Shot	Two	Unsuccessful	2 Point - Right - Elbow	12 - 7 seconds	Defensive Rebound	Highline	Successful	Lost
#3165	Other	70	Loss	Pool	Q4 & OT	Zero or One	Two	One	One	Two	One	Zero	Two	Losing	Turnover	Equal Numbers	Shot	Two	Unsuccessful	2 Point - Centre - Long	12 - 7 seconds	Defensive Rebound	Zone	Successful	Lost
#176	Second	87	Loss	MM	Q4 & OT	Two	Zero	Two	One	Zero or One	Two	One	One	Losing	Inbound - Baseline	Equal Numbers	No Shot	No Shot	No Shot	No Shot Loc	No Shot	Foul For	2 man Press	Unsuccessful	Maintained
#47	First	47	Win	MM	Q3	Zero or One	Two	One	One	Two	One	Zero	Two	Winning	Defensive Rebound	Equal Numbers	Shot	Two	Successful	2 Point - Centre - Near	24 - 18 seconds	Basket Scored	No Def Sys	Unsuccessful	Basket Scored
#5748	Fifth	123	Win	Pool	Q4 & OT	Zero or One	Two	One	One	Zero or One	One	Two or More	One	Winning	Defensive Rebound	Equal Numbers	No Shot	No Shot	No Shot	No Shot Loc	No Shot	Handling Error	Zone	Successful	Lost
#5007	Second	49	Win	Pool	Q3	Three	Zero	Two	Zero	Two	One	Zero	Two	Winning	Free Throw	Equal Numbers	Shot	One	Unsuccessful	No Shot Loc	Dead	Defensive Rebound	No Def Sys	Successful	Lost
#3308	Fourth	31	Win	Pool	Q2	Three	Zero	Two	Zero	Zero or One	Three or More	Zero	One	Winning	Sideline - Back	Equal Numbers	Shot	Two	Unsuccessful	2 Point - Left - 45	12 - 7 seconds	Offensive Rebound	Zone	Unsuccessful	Maintained
#3564	Third	82	Win	Pool	Q4 & OT	Two	One	Zero	Two	Zero or One	One	Two or More	Zero	Winning	Sideline - Back	Equal Numbers	Shot	Two	Successful	2 Point - Centre - Near	12 - 7 seconds	Basket Scored	2 man Press	Unsuccessful	Basket Scored
#3079	Fourth	92	Win	Pool	Q4 & OT	Zero or One	Two	One	One	Three	Zero	Two or More	Zero	Losing	Sideline - Back	Equal Numbers	Shot	Three	Unsuccessful	2 Point - Right - Elbow	12 - 7 seconds	Out of Bounds	Zone	Unsuccessful	Maintained
#4006	Second	86	Win	Pool	Q4 & OT	Two	One	Zero	Two	Two	Zero	One	Two	Winning	Sideline - Front	Equal Numbers	Shot	Two	Unsuccessful	2 Point - Centre - Near	17 - 13 seconds	Foul Against	Highline	Successful	Lost
#1259	Other	8	Loss	QF	Q1	Two	Zero	One	One	Two	Zero	Two or More	One	Winning	Defensive Rebound	Equal Numbers	Shot	Two	Unsuccessful	2 Point - Centre - Mid	6 - 0 seconds	Out of Bounds	2 man Press	Successful	Lost
#2186	Second	68	Win	Pool	Q3	Two	One	One	One	Two	Zero	Two or More	One	Winning	Turnover	Number Advantage	No Shot	No Shot	No Shot	No Shot Loc	No Shot	Foul For	Zone	Unsuccessful	Maintained
#3136	Other	41	Loss	Pool	Q3	Two	Zero	Two	One	Two	One	Zero	Two	Losing	Inbound - Baseline	Equal Numbers	Shot	Three	Unsuccessful	2 Point - Centre - Long	17 - 13 seconds	Defensive Rebound	Highline	Successful	Lost
#1490	Other	46	Loss	QF	Q3	Two	One	Zero	Two	Zero or One	Two	One	One	Losing	Defensive Rebound	Equal Numbers	No Shot	No Shot	No Shot	No Shot Loc	No Shot	Foul For	4 man Press	Unsuccessful	Maintained
#4239	Other	108	Loss	Pool	Q4 & OT	Zero or One	Two	One	One	Zero or One	Three or More	Zero	One	Losing	Defensive Rebound	Equal Numbers	Shot	Two	Unsuccessful	2 Point - Centre - Long	6 - 0 seconds	Offensive Rebound	3 man Press	Unsuccessful	Maintained
#5287	First	53	Loss	Pool	Q3	Two	One	One	One	Two	One	Zero	Two	Losing	Inbound - Baseline	Equal Numbers	Shot	Two	Unsuccessful	2 Point - Centre - Long	12 - 7 seconds	Defensive Rebound	Zone	Successful	Lost
#4632	Other	11	Win	Pool	Q1	Two	Zero	Two	One	Two	Zero	Two or More	One	Losing	Inbound - Baseline	Equal Numbers	Shot	Two	Unsuccessful	2 Point - Centre - Near	6 - 0 seconds	Defensive Rebound	2 man Press	Successful	Lost
#4476	Third	36	Loss	Pool	Q2	Two	One	Zero	Two	Two	One	Zero	Two	Winning	Defensive Rebound	Equal Numbers	Shot	Two	Unsuccessful	2 Point - Centre - Near	24 - 18 seconds	Defensive Rebound	No Def Sys	Successful	Lost
#1801	Third	88	Win	QF	Q4 & OT	Two	One	Zero	Two	Two	Zero	Two or More	One	Winning	Inbound - Endline	Equal Numbers	Shot	Three	Unsuccessful	2 Point - Centre - Long	12 - 7 seconds	Defensive Rebound	Zone	Successful	Lost
#4144	Other	13	Loss	Pool	Q1	Two	Zero	Two	One	Zero or One	Two	One	One	Losing	Inbound - Baseline	Equal Numbers	No Shot	No Shot	No Shot	No Shot Loc	No Shot	Foul Against	2 man Press	Successful	Lost
#5770	Fourth	22	Loss	Pool	Q2	Zero or One	Two	One	One	Two	One	Zero	Two	Losing	Inbound - Baseline	Equal Numbers	Shot	Two	Unsuccessful	2 Point - Right - 45	17 - 13 seconds	Defensive Rebound	Zone	Successful	Lost
#4235	Other	104	Loss	Pool	Q4 & OT	Two	Zero	Two	One	Zero or One	Three or More	Zero	One	Losing	Inbound - Baseline	Equal Numbers	Shot	Two	Successful	2 Point - Centre - Mid	17 - 13 seconds	Basket Scored	Zone	Unsuccessful	Basket Scored
#657	Second	54	Win	SF	Q3	Two	One	Zero	Two	Zero or One	Two	One	One	Winning	Inbound - Baseline	Equal Numbers	No Shot	No Shot	No Shot	No Shot Loc	No Shot	Violation Against	Zone	Successful	Lost
#132	Second	43	Loss	MM	Q2	Two	One	Zero	Two	Two	One	Zero	Two	Losing	Free Throw	Equal Numbers	Shot	One	Successful	No Shot Loc	Dead	Basket Scored	No Def Sys	Unsuccessful	Basket Scored
#2743	Other	39	Loss	Pool	Q2	Zero or One	Two	One	One	Zero or One	Two	One	One	Losing	Inbound - Baseline	Number Advantage	Shot	Three	Unsuccessful	3 Point	12 - 7 seconds	Foul For	Zone	Unsuccessful	Maintained
#4334	Fourth	91	Loss	Pool	Q4 & OT	Two	One	Zero	Two	Two	Zero	Two or More	One	Winning	Defensive Rebound	Equal Numbers	Shot	Two	Unsuccessful	2 Point - Right - 45	17 - 13 seconds	Defensive Rebound	1 man Press	Successful	Lost
#912	First	39	Win	SF	Q2	Zero or One	Two	One	One	Two	Two	One	Zero	Drawing	Defensive Rebound	Number Advantage	Shot	Two	Unsuccessful	2 Point - Centre - Near	12 - 7 seconds	Defensive Rebound	Zone	Successful	Lost
#3259	Third	80	Win	Pool	Q4 & OT	Two	One	Zero	Two	Zero or One	Two	One	One	Winning	Inbound - Baseline	Number Advantage	No Shot	No Shot	No Shot	No Shot Loc	No Shot	Handling Error	Zone	Successful	Lost
#4287	Fourth	44	Loss	Pool	Q2	Three	Zero	Two	Zero	Zero or One	One	Two or More	Zero	Winning	Free Throw	Equal Numbers	Shot	One	Unsuccessful	No Shot Loc	Dead	FT	No Def Sys	Successful	Maintained
#1130	Other	68	Loss	5678	Q3	Two	One	Zero	Two	Three	Zero	Two or More	Zero	Drawing	Defensive Rebound	Equal Numbers	No Shot	No Shot	No Shot	No Shot Loc	No Shot	Foul Against	5 man Press	Successful	Lost
#3468	Other	80	Win	Pool	Q4 & OT	Zero or One	Two	One	One	Zero or One	Two	One	One	Losing	Sideline - Front	Equal Numbers	Shot	Two	Successful	2 Point - Centre - Near	17 - 13 seconds	Basket Scored	Zone	Unsuccessful	Basket Scored
#1962	Third	56	Win	Pool	Q3	Zero or One	Two	One	One	Three	Zero	Two or More	Zero	Losing	Defensive Rebound	Equal Numbers	No Shot	No Shot	No Shot	No Shot Loc	No Shot	Foul Against	Zone	Successful	Lost
#5824	Fourth	76	Loss	Pool	Q4 & OT	Zero or One	One	One	Two	Two	One	One	One	Losing	Offensive Rebound	Equal Numbers	Shot	Two	Unsuccessful	2 Point - Centre - Near	12 - 7 seconds	Foul For	Zone	Unsuccessful	Maintained
#2526	First	43	Win	Pool	Q2	Zero or One	Two	One	One	Zero or One	Three or More	Zero	One	Winning	Free Throw	Equal Numbers	Shot	One	Unsuccessful	No Shot Loc	Dead	FT	No Def Sys	Successful	Maintained
#5354	Third	38	Win	Pool	Q2	Two	Zero	Two	One	Zero or One	Two	One	One	Winning	Inbound - Baseline	Equal Numbers	Shot	Two	Successful	2 Point - Centre - Mid	12 - 7 seconds	Basket Scored	Zone	Unsuccessful	Basket Scored
#1400	Fourth	55	Win	QF	Q3	Zero or One	Two	One	One	Two	One	Zero	Two	Winning	Defensive Rebound	Equal Numbers	Shot	Two	Unsuccessful	2 Point - Centre - Near	12 - 7 seconds	Foul For	Zone	Unsuccessful	Maintained
#2143	Second	25	Win	Pool	Q1	Two	One	Zero	Two	Two	Zero	Two or More	One	Winning	Free Throw	Equal Numbers	Shot	One	Unsuccessful	No Shot Loc	Dead	FT	No Def Sys	Successful	Maintained
#3735	Fifth	52	Win	Pool	Q3	Zero or One	Two	One	One	Two	One	Zero	Two	Losing	Sideline - Front	Equal Numbers	Shot	Three	Unsuccessful	3 Point	24 - 18 seconds	Defensive Rebound	Zone	Successful	Lost
#3811	Other	10	Win	Pool	Q1	Two	One	Zero	Two	Zero or One	Three or More	Zero	One	Winning	Inbound - Endline	Equal Numbers	Shot	Two	Successful	2 Point - Centre - Long	6 - 0 seconds	Basket Scored	Zone	Unsuccessful	Basket Scored		Successful Away Defence
#1412	Fourth	67	Win	QF	Q3	Zero or One	Two	One	One	Two	One	Zero	Two	Winning	Offensive Rebound	Equal Numbers	Shot	Two	Unsuccessful	2 Point - Centre - Near	12 - 7 seconds	Defensive Rebound	Zone	Successful	Lost
#1138	Other	76	Loss	5678	Q4 & OT	Two	One	Zero	Two	Zero or One	Two	One	One	Winning	Turnover	Equal Numbers	No Shot	No Shot	No Shot	No Shot Loc	No Shot	Foul For	5 man Press	Unsuccessful	Maintained
#4466	Third	26	Loss	Pool	Q2	Zero or One	Two	One	One	Two	One	Zero	Two	Winning	Defensive Rebound	Number Advantage	Shot	Two	Successful	2 Point - Centre - Long	17 - 13 seconds	Basket Scored	Zone	Unsuccessful	Basket Scored
#50	First	50	Win	MM	Q3	Zero or One	Two	One	One	Two	One	Zero	Two	Winning	Inbound - Baseline	Equal Numbers	Shot	Two	Successful	2 Point - Right - 45	12 - 7 seconds	Basket Scored	Zone	Unsuccessful	Basket Scored
#1098	Other	36	Loss	5678	Q2	Two	One	Zero	Two	Zero or One	Two	One	One	Winning	Sideline - Front	Equal Numbers	No Shot	No Shot	No Shot	No Shot Loc	No Shot	Handling Error	Zone	Successful	Lost
#155	Second	66	Loss	MM	Q3	Two	One	Zero	Two	Two	Zero	Two or More	One	Losing	Inbound - Baseline	Equal Numbers	Shot	Two	Successful	2 Point - Centre - Near	17 - 13 seconds	Basket Scored	2 man Press	Unsuccessful	Basket Scored
#5223	Other	86	Win	Pool	Q4 & OT	Two	One	Zero	Two	Two	Zero	Two or More	One	Winning	Sideline - Back	Equal Numbers	Shot	Two	Successful	2 Point - Centre - Near	12 - 7 seconds	Basket Scored	4 man Press	Unsuccessful	Basket Scored
#6031	First	105	Win	Pool	Q4 & OT	Zero or One	Two	One	One	Two	One	Zero	Two	Winning	Defensive Rebound	Equal Numbers	Shot	Three	Successful	3 Point	17 - 13 seconds	Basket Scored	Zone	Unsuccessful	Basket Scored
#5188	Other	51	Win	Pool	Q3	Two	One	Zero	Two	Zero or One	Two	One	One	Losing	Defensive Rebound	Equal Numbers	Shot	Two	Unsuccessful	2 Point - Centre - Long	12 - 7 seconds	Defensive Rebound	3 man Press	Successful	Lost
#5559	Other	30	Loss	Pool	Q2	Zero or One	Two	One	One	Zero or One	Two	One	One	Winning	Sideline - Front	Equal Numbers	Shot	Two	Successful	2 Point - Centre - Mid	12 - 7 seconds	Basket Scored	Zone	Unsuccessful	Basket Scored
#1462	Other	18	Loss	QF	Q2	Two	One	Zero	Two	Zero or One	Two	One	One	Losing	Sideline - Front	Equal Numbers	Shot	Two	Unsuccessful	2 Point - Centre - Near	17 - 13 seconds	Offensive Rebound	Zone	Unsuccessful	Maintained
#5031	Second	73	Win	Pool	Q3	Three	Zero	Two	Zero	Two	One	Zero	Two	Winning	Defensive Rebound	Equal Numbers	Shot	Three	Unsuccessful	3 Point	24 - 18 seconds	Defensive Rebound	Zone	Successful	Lost
#317	Third	30	Win	MM	Q2	Two	One	Zero	Two	Zero or One	Two	One	One	Losing	Sideline - Back	Equal Numbers	Shot	Two	Unsuccessful	2 Point - Centre - Near	17 - 13 seconds	Defensive Rebound	Zone	Successful	Lost
#3737	Fifth	54	Win	Pool	Q3	Zero or One	Two	One	One	Two	One	Zero	Two	Losing	Offensive Rebound	Equal Numbers	Shot	Two	Successful	2 Point - Centre - Near	12 - 7 seconds	Basket Scored When Fouled	Zone	Unsuccessful	Maintained
#5153	Other	16	Win	Pool	Q1	Two	One	Zero	Two	Two	Zero	Two or More	One	Winning	Defensive Rebound	Equal Numbers	Shot	Two	Successful	2 Point - Centre - Near	12 - 7 seconds	Basket Scored	3 man Press	Unsuccessful	Basket Scored
#5743	Fifth	118	Win	Pool	Q4 & OT	Zero or One	Two	One	One	Zero or One	One	Two or More	One	Winning	Defensive Rebound	Equal Numbers	Shot	Two	Unsuccessful	2 Point - Centre - Near	6 - 0 seconds	Defensive Rebound	2 man Press	Successful	Lost
#5185	Other	48	Win	Pool	Q3	Two	One	Zero	Two	Zero or One	Two	One	One	Losing	Inbound - Baseline	Equal Numbers	No Shot	No Shot	No Shot	No Shot Loc	No Shot	Foul Against	2 man Press	Successful	Lost
#3565	Third	83	Win	Pool	Q4 & OT	Two	One	Zero	Two	Zero or One	One	Two or More	Zero	Winning	Defensive Rebound	Equal Numbers	Shot	Two	Successful	2 Point - Centre - Long	17 - 13 seconds	Basket Scored When Fouled	Highline	Unsuccessful	Maintained
#5546	Other	17	Loss	Pool	Q1	Zero or One	Two	One	One	Zero or One	Two	One	One	Losing	Inbound - Baseline	Equal Numbers	Shot	Three	Successful	2 Point - Centre - Long	17 - 13 seconds	Basket Scored	Highline	Unsuccessful	Basket Scored
#5892	Second	59	Loss	Pool	Q3	Two	One	One	One	Zero or One	Two	One	One	Winning	Defensive Rebound	Equal Numbers	No Shot	No Shot	No Shot	No Shot Loc	No Shot	Handling Error	Zone	Successful	Lost
#4824	Fifth	108	Win	Pool	Q4 & OT	Two	One	Zero	Two	Zero or One	Two	One	One	Winning	Turnover	Equal Numbers	Shot	Two	Unsuccessful	2 Point - Centre - Near	24 - 18 seconds	Defensive Rebound	Zone	Successful	Lost
#2426	Other	37	Win	Pool	Q2	Zero or One	Two	One	One	Two	Zero	One	Two	Drawing	Defensive Rebound	Equal Numbers	Shot	Two	Successful	2 Point - Centre - Long	6 - 0 seconds	Basket Scored	Highline	Unsuccessful	Basket Scored
#257	Fourth	62	Loss	MM	Q3	Zero or One	Three or More	Zero	One	Two	One	Zero	Two	Losing	Defensive Rebound	Equal Numbers	Shot	Two	Successful	2 Point - Centre - Near	12 - 7 seconds	Basket Scored	2 man Press	Unsuccessful	Basket Scored
#4329	Fourth	86	Loss	Pool	Q4 & OT	Two	One	Zero	Two	Two	Zero	Two or More	One	Winning	Defensive Rebound	Number Advantage	Shot	Two	Successful	2 Point - Centre - Mid	17 - 13 seconds	Basket Scored	Zone	Unsuccessful	Basket Scored
#4893	Other	59	Win	Pool	Q2	Zero or One	Two	One	One	Two	Zero	Two or More	One	Losing	Inbound - Endline	Equal Numbers	No Shot	No Shot	No Shot	No Shot Loc	No Shot	Handling Error	Zone	Successful	Lost
#2035	Fifth	17	Loss	Pool	Q1	Zero or One	Two	One	One	Zero or One	Two	One	One	Winning	Defensive Rebound	Equal Numbers	Shot	Two	Successful	2 Point - Centre - Near	17 - 13 seconds	Basket Scored	Zone	Unsuccessful	Basket Scored
#1127	Other	65	Loss	5678	Q3	Two	One	Zero	Two	Zero or One	Two	One	One	Losing	Defensive Rebound	Equal Numbers	No Shot	No Shot	No Shot	No Shot Loc	No Shot	Out of Bounds	4 man Press	Successful	Lost
#4221	Other	90	Loss	Pool	Q4 & OT	Two	Zero	Two	One	Two	One	Zero	Two	Losing	Defensive Rebound	Equal Numbers	Shot	Two	Unsuccessful	2 Point - Centre - Long	17 - 13 seconds	Defensive Rebound	Highline	Successful	Lost
#5765	Fourth	17	Loss	Pool	Q1	Zero or One	Two	One	One	Two	One	Zero	Two	Losing	Turnover	Number Advantage	Shot	Two	Unsuccessful	2 Point - Centre - Mid	17 - 13 seconds	Out of Bounds	2 man Press	Successful	Lost
#2663	Fifth	65	Loss	Pool	Q3	Zero or One	Two	One	One	Two	Zero	Two or More	One	Losing	Defensive Rebound	Equal Numbers	No Shot	No Shot	No Shot	No Shot Loc	No Shot	Foul For	5 man Press	Unsuccessful	Maintained
#5964	First	38	Win	Pool	Q2	Zero or One	One	Two	Zero	Two	Zero	One	Two	Losing	Inbound - Endline	Equal Numbers	Shot	Two	Successful	2 Point - Left - 45	6 - 0 seconds	Basket Scored	Zone	Unsuccessful	Basket Scored
#4440	Other	88	Loss	Pool	Q4 & OT	Two	One	Zero	Two	Two	One	Zero	Two	Losing	Inbound - Baseline	Equal Numbers	Shot	Two	Successful	2 Point - Centre - Mid	12 - 7 seconds	Basket Scored	5 man Press	Unsuccessful	Basket Scored
#5913	Second	80	Loss	Pool	Q4 & OT	Two	One	One	One	Zero or One	One	One	Two	Winning	Defensive Rebound	Equal Numbers	No Shot	No Shot	No Shot	No Shot Loc	No Shot	Handling Error	3 man Press	Successful	Lost
#1523	Second	2	Win	QF	Q1	Two	One	Zero	Two	Zero or One	Two	One	One	Winning	Turnover	Equal Numbers	No Shot	No Shot	No Shot	No Shot Loc	No Shot	Foul For	2 man Press	Unsuccessful	Maintained
#5167	Other	30	Win	Pool	Q2	Two	One	Zero	Two	Zero or One	Two	One	One	Drawing	Inbound - Baseline	Equal Numbers	No Shot	No Shot	No Shot	No Shot Loc	No Shot	Foul Against	2 man Press	Successful	Lost
#1633	Fifth	9	Loss	QF	Q1	Zero or One	Two	One	One	Two	One	Zero	Two	Losing	Inbound - Baseline	Equal Numbers	Shot	Two	Successful	2 Point - Centre - Near	12 - 7 seconds	Basket Scored	2 man Press	Unsuccessful	Basket Scored
#2472	Other	83	Win	Pool	Q4 & OT	Zero or One	Three or More	Zero	One	Two	Zero	One	Two	Winning	Inbound - Baseline	Equal Numbers	Shot	Two	Unsuccessful	2 Point - Centre - Mid	6 - 0 seconds	Offensive Rebound	3 man Press	Unsuccessful	Maintained
#5383	Third	67	Win	Pool	Q3	Two	One	Zero	Two	Two	One	Zero	Two	Winning	Turnover	Equal Numbers	No Shot	No Shot	No Shot	No Shot Loc	No Shot	Foul Against	Zone	Successful	Lost
#5711	Fifth	86	Win	Pool	Q4 & OT	Zero or One	Two	One	One	Zero or One	Two	One	One	Losing	Inbound - Baseline	Equal Numbers	Shot	Two	Successful	2 Point - Centre - Mid	12 - 7 seconds	Basket Scored	1 man Press	Unsuccessful	Basket Scored
#603	Fifth	103	Win	5678	Q4 & OT	Zero or One	Three or More	Zero	One	Zero or One	One	Two or More	One	Winning	Defensive Rebound	Equal Numbers	Shot	Two	Successful	2 Point - Left - Base	12 - 7 seconds	Basket Scored	Zone	Unsuccessful	Basket Scored
#1404	Fourth	59	Win	QF	Q3	Zero or One	Two	One	One	Two	One	Zero	Two	Winning	Offensive Rebound	Equal Numbers	Shot	Two	Unsuccessful	2 Point - Centre - Long	6 - 0 seconds	Defensive Rebound	Zone	Successful	Lost
#2507	First	24	Win	Pool	Q2	Zero or One	Two	One	One	Zero or One	Two	One	One	Winning	Sideline - Front	Equal Numbers	Shot	Two	Successful	2 Point - Centre - Mid	17 - 13 seconds	Basket Scored	Zone	Unsuccessful	Basket Scored
#1572	Second	51	Win	QF	Q3	Two	One	Zero	Two	Three	Zero	Two or More	Zero	Winning	Inbound - Baseline	Equal Numbers	Shot	Two	Successful	2 Point - Centre - Near	6 - 0 seconds	Basket Scored	2 man Press	Unsuccessful	Basket Scored
#1865	Other	44	Loss	QF	Q3	Two	Zero	Two	One	Zero or One	Two	One	One	Losing	Defensive Rebound	Equal Numbers	No Shot	No Shot	No Shot	No Shot Loc	No Shot	Foul For	Zone	Unsuccessful	Maintained
#5363	Third	47	Win	Pool	Q2	Two	Zero	Two	One	Zero or One	Two	One	One	Winning	Defensive Rebound	Equal Numbers	Shot	Two	Successful	2 Point - Centre - Near	12 - 7 seconds	Basket Scored	2 man Press	Unsuccessful	Basket Scored
#1024	Fifth	54	Win	5678	Q3	Zero or One	Two	One	One	Two	One	Zero	Two	Losing	Free Throw	Equal Numbers	Shot	One	Unsuccessful	No Shot Loc	Dead	Defensive Rebound	No Def Sys	Successful	Lost
#2832	Second	41	Win	Pool	Q2	Zero or One	Two	One	One	Zero or One	Two	Zero	Two	Winning	Defensive Rebound	Equal Numbers	Shot	Two	Successful	2 Point - Centre - Mid	6 - 0 seconds	Foul For	Zone	Unsuccessful	Maintained
#534	Fifth	34	Win	5678	Q2	Three	Zero	Two	Zero	Two	Zero	One	Two	Winning	Sideline - Back	Equal Numbers	Shot	Three	Successful	3 Point	24 - 18 seconds	Basket Scored	Zone	Unsuccessful	Basket Scored
#4003	Second	83	Win	Pool	Q4 & OT	Two	One	Zero	Two	Two	Zero	Two or More	One	Winning	Defensive Rebound	Equal Numbers	Shot	Two	Unsuccessful	2 Point - Centre - Near	17 - 13 seconds	Foul For	Zone	Unsuccessful	Maintained
#5684	Fifth	59	Win	Pool	Q3	Zero or One	Two	One	One	Two	One	Zero	Two	Losing	Sideline - Back	Equal Numbers	Shot	Two	Successful	2 Point - Centre - Near	12 - 7 seconds	Basket Scored	Zone	Unsuccessful	Basket Scored
#742	Fourth	50	Loss	SF	Q3	Two	One	Zero	Two	Zero or One	Two	One	One	Losing	Inbound - Baseline	Equal Numbers	No Shot	No Shot	No Shot	No Shot Loc	No Shot	Handling Error	Zone	Successful	Lost
#103	Second	14	Loss	MM	Q1	Two	One	Zero	Two	Two	Zero	Two or More	One	Losing	Defensive Rebound	Equal Numbers	No Shot	No Shot	No Shot	No Shot Loc	No Shot	Violation Against	2 man Press	Successful	Lost
#2216	Second	98	Win	Pool	Q4 & OT	Two	Zero	Two	One	Zero or One	Two	One	One	Winning	Offensive Rebound	Equal Numbers	Shot	Two	Successful	2 Point - Centre - Near	12 - 7 seconds	Basket Scored	Zone	Unsuccessful	Basket Scored
#4869	Other	35	Win	Pool	Q2	Zero or One	Two	One	One	Two	Zero	One	Two	Losing	Offensive Rebound	Equal Numbers	No Shot	No Shot	No Shot	No Shot Loc	No Shot	Foul For	Zone	Unsuccessful	Maintained
#5419	Third	103	Win	Pool	Q4 & OT	Two	Zero	One	Two	Zero or One	Two	Zero	Two	Winning	Turnover	Equal Numbers	Shot	Two	Unsuccessful	2 Point - Centre - Near	24 - 18 seconds	Defensive Rebound	No Def Sys	Successful	Lost
#114	Second	25	Loss	MM	Q2	Two	One	Zero	Two	Zero or One	Two	One	One	Losing	Defensive Rebound	Equal Numbers	No Shot	No Shot	No Shot	No Shot Loc	No Shot	Foul For	Highline	Unsuccessful	Maintained
#2252	Other	35	Loss	Pool	Q3	Two	One	One	One	Two	One	One	One	Losing	Inbound - Baseline	Equal Numbers	Shot	Two	Successful	2 Point - Centre - Mid	12 - 7 seconds	Basket Scored	Zone	Unsuccessful	Basket Scored
#1103	Other	41	Loss	5678	Q2	Two	One	Zero	Two	Zero or One	Two	One	One	Drawing	Inbound - Baseline	Equal Numbers	No Shot	No Shot	No Shot	No Shot Loc	No Shot	Handling Error	4 man Press	Successful	Lost
#5515	Other	88	Win	Pool	Q4 & OT	Two	One	Zero	Two	Two	Zero	One	Two	Losing	Inbound - Baseline	Equal Numbers	Shot	Two	Unsuccessful	2 Point - Centre - Near	12 - 7 seconds	Defensive Rebound	Highline	Successful	Lost
#2950	Other	39	Loss	Pool	Q2	Three	Zero	Two	Zero	Zero or One	Three or More	Zero	One	Winning	Inbound - Baseline	Number Advantage	Shot	Two	Successful	2 Point - Left - Base	6 - 0 seconds	Basket Scored	Zone	Unsuccessful	Basket Scored
#3818	Other	17	Win	Pool	Q1	Two	One	Zero	Two	Zero or One	Three or More	Zero	One	Winning	Turnover	Equal Numbers	No Shot	No Shot	No Shot	No Shot Loc	No Shot	Out of Bounds	1 man Press	Successful	Lost
#556	Fifth	56	Win	5678	Q3	Zero or One	Two	One	One	Zero or One	Two	One	One	Winning	Inbound - Baseline	Equal Numbers	No Shot	No Shot	No Shot	No Shot Loc	No Shot	Foul For	Zone	Unsuccessful	Maintained
#1162	First	6	Win	QF	Q1	Two	Zero	Two	One	Two	Zero	One	Two	Winning	Defensive Rebound	Equal Numbers	No Shot	No Shot	No Shot	No Shot Loc	No Shot	Handling Error	2 man Press	Successful	Lost
#5067	Other	16	Loss	Pool	Q1	Two	One	Zero	Two	Three	Zero	Two or More	Zero	Winning	Inbound - Baseline	Equal Numbers	Shot	Two	Successful	2 Point - Right - Base	17 - 13 seconds	Basket Scored	Zone	Unsuccessful	Basket Scored
#2749	Other	45	Loss	Pool	Q2	Zero or One	Two	One	One	Zero or One	Two	One	One	Losing	Inbound - Baseline	Number Advantage	Shot	Two	Unsuccessful	2 Point - Centre - Long	12 - 7 seconds	Defensive Rebound	1 man Press	Successful	Lost
#5842	Second	9	Loss	Pool	Q1	Two	One	Zero	Two	Zero or One	Two	One	One	Winning	Turnover	Equal Numbers	No Shot	No Shot	No Shot	No Shot Loc	No Shot	Out of Bounds	Zone	Successful	Lost
#1087	Other	25	Loss	5678	Q2	Two	Zero	Zero	Two	Zero or One	Two	One	One	Winning	Offensive Rebound	Equal Numbers	Shot	Two	Successful	2 Point - Centre - Near	12 - 7 seconds	Basket Scored When Fouled	Zone	Unsuccessful	Maintained
#3097	Other	2	Loss	Pool	Q1	Zero or One	Two	One	One	Zero or One	Two	One	One	Winning	Defensive Rebound	Equal Numbers	No Shot	No Shot	No Shot	No Shot Loc	No Shot	Handling Error	Highline	Successful	Lost
#5928	First	2	Win	Pool	Q1	Two	Zero	Two	One	Two	Zero	One	Two	Drawing	Defensive Rebound	Equal Numbers	No Shot	No Shot	No Shot	No Shot Loc	No Shot	Foul For	No Def Sys	Successful	Lost
#2219	Other	2	Loss	Pool	Q1	Two	Zero	Two	One	Two	One	Zero	Two	Losing	Inbound - Baseline	Equal Numbers	Shot	Two	Unsuccessful	2 Point - Centre - Long	12 - 7 seconds	Offensive Rebound	Zone	Unsuccessful	Maintained
#3886	Other	85	Win	Pool	Q4 & OT	Two	One	Zero	Two	Zero or One	Two	One	One	Winning	Sideline - Front	Equal Numbers	No Shot	No Shot	No Shot	No Shot Loc	No Shot	Violation Against	Highline	Successful	Lost
#1742	Third	29	Win	QF	Q2	Zero or One	Two	One	One	Two	Zero	Two or More	One	Winning	Inbound - Baseline	Equal Numbers	No Shot	No Shot	No Shot	No Shot Loc	No Shot	Foul For	Zone	Unsuccessful	Maintained
#3171	Other	76	Loss	Pool	Q4 & OT	Zero or One	Two	One	One	Two	One	Zero	Two	Losing	Sideline - Front	Equal Numbers	Shot	Two	Unsuccessful	2 Point - Centre - Long	12 - 7 seconds	Defensive Rebound	Zone	Successful	Lost
#4746	Fifth	30	Win	Pool	Q2	Two	Zero	One	Two	Zero or One	Two	One	One	Winning	Sideline - Front	Equal Numbers	Shot	Two	Unsuccessful	2 Point - Left - 45	24 - 18 seconds	Defensive Rebound	Zone	Successful	Lost
#4301	Fourth	58	Loss	Pool	Q3	Zero or One	Two	One	One	Two	Zero	Two or More	One	Winning	Inbound - Baseline	Equal Numbers	Shot	Two	Unsuccessful	2 Point - Centre - Long	17 - 13 seconds	Defensive Rebound	Zone	Successful	Lost
#2607	Fifth	9	Loss	Pool	Q1	Zero or One	Two	One	One	Two	Zero	Two or More	One	Losing	Defensive Rebound	Equal Numbers	Shot	Two	Successful	2 Point - Centre - Near	17 - 13 seconds	Basket Scored	1 man Press	Unsuccessful	Basket Scored
#889	First	16	Win	SF	Q1	Two	Zero	Two	One	Zero or One	Two	One	One	Winning	Defensive Rebound	Equal Numbers	No Shot	No Shot	No Shot	No Shot Loc	No Shot	Out of Bounds	Zone	Unsuccessful	Maintained
#5334	Third	18	Win	Pool	Q1	Two	Zero	One	Two	Zero or One	Two	One	One	Winning	Defensive Rebound	Number Advantage	Shot	Two	Successful	2 Point - Centre - Mid	17 - 13 seconds	Basket Scored	Zone	Unsuccessful	Basket Scored
#5685	Fifth	60	Win	Pool	Q3	Zero or One	Two	One	One	Two	One	Zero	Two	Losing	Inbound - Baseline	Equal Numbers	Shot	Three	Unsuccessful	2 Point - Right - Elbow	17 - 13 seconds	Defensive Rebound	Highline	Successful	Lost
#2898	Second	1	Win	Pool	Q3	Two	One	One	One	Zero or One	Two	Zero	Two	Winning	Defensive Rebound	Equal Numbers	Shot	Two	Unsuccessful	2 Point - Centre - Near	6 - 0 seconds	Foul For	Zone	Unsuccessful	Maintained
#487	Other	96	Loss	5678	Q4 & OT	Zero or One	One	Two	One	Zero or One	Three or More	Zero	One	Losing	Inbound - Baseline	Equal Numbers	Shot	Two	Successful	2 Point - Centre - Near	12 - 7 seconds	Basket Scored When Fouled	Zone	Unsuccessful	Maintained
#379	Third	92	Win	MM	Q4 & OT	Two	One	Zero	Two	Zero or One	Two	One	One	Winning	Sideline - Back	Equal Numbers	Shot	Three	Unsuccessful	2 Point - Centre - Long	6 - 0 seconds	Defensive Rebound	Zone	Successful	Lost
#4217	Other	86	Loss	Pool	Q3	Zero or One	Two	One	One	Zero or One	Two	One	One	Losing	Free Throw	Equal Numbers	Shot	One	Unsuccessful	No Shot Loc	Dead	FT	No Def Sys	Successful	Maintained
#1182	First	26	Win	QF	Q2	Zero or One	Two	One	One	Two	Zero	One	Two	Winning	Free Throw	Equal Numbers	Shot	One	Successful	No Shot Loc	Dead	Basket Scored	No Def Sys	Unsuccessful	Basket Scored
#4187	Other	56	Loss	Pool	Q2	Two	Zero	Two	One	Zero or One	Three or More	Zero	One	Losing	Inbound - Baseline	Equal Numbers	Shot	Two	Unsuccessful	2 Point - Left - Base	12 - 7 seconds	Defensive Rebound	Zone	Successful	Lost
#2515	First	32	Win	Pool	Q2	Zero or One	Two	One	One	Zero or One	Two	One	One	Winning	Inbound - Baseline	Equal Numbers	No Shot	No Shot	No Shot	No Shot Loc	No Shot	Foul For	Highline	Unsuccessful	Maintained
#2824	Second	33	Win	Pool	Q2	Zero or One	Two	One	One	Zero or One	Two	Zero	Two	Winning	Defensive Rebound	Number Advantage	No Shot	No Shot	No Shot	No Shot Loc	No Shot	Foul Against	Zone	Successful	Lost
#5043	Second	85	Win	Pool	Q4 & OT	Three	Zero	Two	Zero	Two	One	Zero	Two	Winning	Inbound - Baseline	Equal Numbers	Shot	Two	Successful	2 Point - Right - 45	12 - 7 seconds	Basket Scored	3 man Press	Unsuccessful	Basket Scored
#6102	Other	71	Loss	Pool	Q4 & OT	Two	Zero	Two	One	Two	One	One	One	Losing	Defensive Rebound	Equal Numbers	Shot	Two	Unsuccessful	2 Point - Centre - Near	17 - 13 seconds	Defensive Rebound	No Def Sys	Successful	Lost
#1861	Other	40	Loss	QF	Q3	Two	Zero	Two	One	Zero or One	Two	One	One	Losing	Defensive Rebound	Equal Numbers	Shot	Two	Successful	2 Point - Centre - Mid	12 - 7 seconds	Basket Scored	Zone	Unsuccessful	Basket Scored
#2054	Fifth	36	Loss	Pool	Q2	Zero or One	Three or More	Zero	One	Zero or One	Two	One	One	Winning	Inbound - Baseline	Equal Numbers	Shot	Two	Unsuccessful	2 Point - Left - 45	12 - 7 seconds	Offensive Rebound	Zone	Unsuccessful	Maintained
#3379	Fourth	102	Win	Pool	Q4 & OT	Zero or One	Two	One	One	Zero or One	Two	One	One	Winning	Free Throw	Equal Numbers	Shot	One	Successful	No Shot Loc	Dead	Basket Scored	No Def Sys	Unsuccessful	Basket Scored
#5046	Second	88	Win	Pool	Q4 & OT	Three	Zero	Two	Zero	Two	One	Zero	Two	Winning	Defensive Rebound	Equal Numbers	No Shot	No Shot	No Shot	No Shot Loc	No Shot	Out of Bounds	No Def Sys	Unsuccessful	Maintained
#3885	Other	84	Win	Pool	Q4 & OT	Two	One	Zero	Two	Zero or One	Two	One	One	Winning	Inbound - Baseline	Equal Numbers	No Shot	No Shot	No Shot	No Shot Loc	No Shot	Out of Bounds	3 man Press	Unsuccessful	Maintained
#4928	Other	94	Win	Pool	Q4 & OT	Zero or One	Two	One	One	Two	One	Zero	Two	Losing	Sideline - Front	Equal Numbers	Shot	Two	Unsuccessful	2 Point - Left - 45	17 - 13 seconds	Defensive Rebound	Zone	Successful	Lost
#4046	Other	18	Win	Pool	Q1	Two	Zero	One	One	Two	One	Zero	Two	Winning	Offensive Rebound	Equal Numbers	Shot	Two	Successful	2 Point - Centre - Near	12 - 7 seconds	Basket Scored	Zone	Unsuccessful	Basket Scored
#1852	Other	31	Loss	QF	Q2	Two	Zero	Two	One	Zero or One	Two	One	One	Losing	Inbound - Baseline	Equal Numbers	Shot	Two	Unsuccessful	2 Point - Left - Base	12 - 7 seconds	Defensive Rebound	Highline	Successful	Lost
#4692	Other	71	Win	Pool	Q4 & OT	Two	Zero	Two	One	Two	Zero	Two or More	One	Losing	Defensive Rebound	Number Advantage	Shot	Two	Unsuccessful	2 Point - Right - Elbow	17 - 13 seconds	Offensive Rebound	Zone	Unsuccessful	Maintained
#3590	First	8	Win	Pool	Q1	Two	Zero	Two	One	Zero or One	Two	One	One	Losing	Sideline - Back	Equal Numbers	Shot	Two	Unsuccessful	2 Point - Centre - Long	12 - 7 seconds	Defensive Rebound	Highline	Successful	Lost
#3620	First	38	Win	Pool	Q2	Two	Zero	Two	One	Zero or One	Two	One	One	Losing	Inbound - Baseline	Equal Numbers	Shot	Two	Successful	2 Point - Right - Elbow	6 - 0 seconds	Basket Scored	Highline	Unsuccessful	Basket Scored
#5929	First	3	Win	Pool	Q1	Two	Zero	Two	One	Two	Zero	One	Two	Drawing	Defensive Rebound	Equal Numbers	Shot	Two	Unsuccessful	2 Point - Centre - Near	24 - 18 seconds	Offensive Rebound	Zone	Unsuccessful	Maintained
#3009	Fourth	22	Win	Pool	Q1	Zero or One	Two	One	One	Three	Zero	Two or More	Zero	Winning	Defensive Rebound	Equal Numbers	No Shot	No Shot	No Shot	No Shot Loc	No Shot	Out of Bounds	Zone	Successful	Lost
#2888	Other	5	Loss	Pool	Q3	Zero or One	Two	Zero	Two	Two	One	One	One	Winning	Defensive Rebound	Equal Numbers	Shot	Two	Unsuccessful	2 Point - Centre - Near	6 - 0 seconds	Foul For	Zone	Unsuccessful	Maintained
#1154	Other	92	Loss	5678	Q4 & OT	Two	One	Zero	Two	Zero or One	Two	One	One	Losing	Free Throw	Equal Numbers	Shot	One	Successful	No Shot Loc	Dead	Basket Scored	No Def Sys	Unsuccessful	Basket Scored
#2384	Fourth	93	Loss	Pool	Q4 & OT	Zero or One	Two	One	One	Two	Zero	One	Two	Losing	Defensive Rebound	Equal Numbers	Shot	Two	Unsuccessful	2 Point - Right - 45	6 - 0 seconds	Offensive Rebound	3 man Press	Unsuccessful	Maintained
#5343	Third	27	Win	Pool	Q2	Two	Zero	One	Two	Zero or One	Two	One	One	Winning	Turnover	Equal Numbers	Shot	Two	Successful	2 Point - Centre - Near	24 - 18 seconds	Basket Scored	No Def Sys	Unsuccessful	Basket Scored
#2053	Fifth	35	Loss	Pool	Q2	Zero or One	Three or More	Zero	One	Zero or One	Two	One	One	Winning	Inbound - Baseline	Equal Numbers	Shot	Two	Successful	2 Point - Left - 45	12 - 7 seconds	Basket Scored	Highline	Unsuccessful	Basket Scored
#2899	Second	2	Win	Pool	Q3	Two	One	One	One	Zero or One	Two	Zero	Two	Winning	Free Throw	Equal Numbers	Shot	One	Unsuccessful	No Shot Loc	Dead	FT	No Def Sys	Successful	Maintained
#4642	Other	21	Win	Pool	Q1	Zero or One	One	Two	One	Zero or One	Two	One	One	Losing	Defensive Rebound	Equal Numbers	No Shot	No Shot	No Shot	No Shot Loc	No Shot	Foul Against	2 man Press	Successful	Lost
#1295	Other	44	Loss	QF	Q2	Two	Zero	Two	One	Two	One	Zero	Two	Losing	Defensive Rebound	Equal Numbers	No Shot	No Shot	No Shot	No Shot Loc	No Shot	Foul For	1 man Press	Unsuccessful	Maintained
#3953	Second	33	Win	Pool	Q2	Two	One	Zero	Two	Two	Zero	One	Two	Losing	Offensive Rebound	Equal Numbers	Shot	Three	Successful	2 Point - Centre - Long	12 - 7 seconds	Basket Scored	Zone	Unsuccessful	Basket Scored
#2113	Fifth	95	Loss	Pool	Q4 & OT	Zero or One	Two	One	One	Two	One	Zero	Two	Losing	Free Throw	Equal Numbers	Shot	One	Unsuccessful	No Shot Loc	Dead	Defensive Rebound	No Def Sys	Successful	Lost
#5995	First	69	Win	Pool	Q3	Two	One	One	One	Two	Zero	Two or More	One	Winning	Sideline - Front	Equal Numbers	No Shot	No Shot	No Shot	No Shot Loc	No Shot	Foul For	Zone	Unsuccessful	Maintained
#3745	Fifth	62	Win	Pool	Q3	Zero or One	Two	One	One	Two	One	Zero	Two	Losing	Turnover	Equal Numbers	Shot	Two	Successful	2 Point - Centre - Near	24 - 18 seconds	Basket Scored	Zone	Unsuccessful	Basket Scored
#2390	Other	1	Win	Pool	Q1	Zero or One	Two	One	One	Two	Zero	One	Two	Losing	Inbound - Baseline	Equal Numbers	Shot	Two	Successful	2 Point - Right - 45	6 - 0 seconds	Basket Scored	4 man Press	Unsuccessful	Basket Scored
#5490	Other	63	Win	Pool	Q3	Two	One	Zero	Two	Two	Zero	One	Two	Losing	Sideline - Front	Equal Numbers	No Shot	No Shot	No Shot	No Shot Loc	No Shot	Foul For	Highline	Unsuccessful	Maintained
#4430	Other	78	Loss	Pool	Q4 & OT	Two	One	Zero	Two	Two	One	Zero	Two	Losing	Inbound - Baseline	Equal Numbers	No Shot	No Shot	No Shot	No Shot Loc	No Shot	Foul Against	1 man Press	Successful	Lost
#5468	Other	41	Win	Pool	Q2	Zero or One	Two	One	One	Two	Zero	Two or More	One	Losing	Inbound - Baseline	Equal Numbers	No Shot	No Shot	No Shot	No Shot Loc	No Shot	Out of Bounds	Highline	Unsuccessful	Maintained
#2276	Other	59	Loss	Pool	Q4 & OT	Zero or One	One	Two	One	Two	One	One	One	Losing	Inbound - Baseline	Equal Numbers	Shot	Two	Unsuccessful	2 Point - Left - 45	17 - 13 seconds	Defensive Rebound	Zone	Successful	Lost
#5270	First	36	Loss	Pool	Q2	Zero or One	Two	One	One	Two	One	Zero	Two	Losing	Inbound - Baseline	Equal Numbers	Shot	Two	Successful	2 Point - Left - 45	17 - 13 seconds	Basket Scored	Zone	Unsuccessful	Basket Scored
#5285	First	51	Loss	Pool	Q3	Zero or One	Two	Two	Zero	Two	One	Zero	Two	Losing	Inbound - Baseline	Equal Numbers	Shot	Two	Unsuccessful	2 Point - Centre - Mid	12 - 7 seconds	Defensive Rebound	Zone	Successful	Lost
#2838	Second	47	Win	Pool	Q2	Zero or One	Two	One	One	Zero or One	Two	One	One	Winning	Free Throw	Equal Numbers	Shot	One	Unsuccessful	No Shot Loc	Dead	Out of Bounds	No Def Sys	Successful	Lost
#2848	Second	57	Win	Pool	Q2	Zero or One	Two	One	One	Zero or One	Two	One	One	Winning	Defensive Rebound	Equal Numbers	Shot	Two	Unsuccessful	2 Point - Centre - Near	12 - 7 seconds	Foul For	Zone	Unsuccessful	Maintained
#5239	First	5	Loss	Pool	Q1	Two	Zero	Two	One	Two	One	Zero	Two	Losing	Defensive Rebound	Equal Numbers	Shot	Two	Unsuccessful	2 Point - Left - Base	12 - 7 seconds	Defensive Rebound	Zone	Successful	Lost
#3373	Fourth	96	Win	Pool	Q4 & OT	Zero or One	Two	One	One	Zero or One	Two	One	One	Winning	Free Throw	Equal Numbers	Shot	One	Unsuccessful	No Shot Loc	Dead	FT	No Def Sys	Successful	Maintained
#1180	First	24	Win	QF	Q2	Zero or One	Two	One	One	Two	Zero	One	Two	Drawing	Turnover	Equal Numbers	No Shot	No Shot	No Shot	No Shot Loc	No Shot	Foul For	No Def Sys	Unsuccessful	Maintained
#3459	Other	71	Win	Pool	Q3	Two	One	Zero	Two	Zero or One	Three or More	Zero	One	Losing	Defensive Rebound	Equal Numbers	Shot	Three	Unsuccessful	3 Point	6 - 0 seconds	Defensive Rebound	3 man Press	Successful	Lost
#5459	Other	32	Win	Pool	Q2	Zero or One	Two	One	One	Two	Zero	One	Two	Losing	Sideline - Front	Equal Numbers	Shot	Two	Unsuccessful	2 Point - Left - 45	6 - 0 seconds	Defensive Rebound	Highline	Successful	Lost
#483	Other	92	Loss	5678	Q4 & OT	Zero or One	One	Two	One	Zero or One	Three or More	Zero	One	Losing	Free Throw	Equal Numbers	Shot	One	Successful	No Shot Loc	Dead	Basket Scored	No Def Sys	Unsuccessful	Basket Scored
#2524	First	41	Win	Pool	Q2	Zero or One	Two	One	One	Zero or One	Three or More	Zero	One	Winning	Offensive Rebound	Equal Numbers	Shot	Two	Unsuccessful	2 Point - Centre - Mid	17 - 13 seconds	Foul For	Zone	Unsuccessful	Maintained
#4576	First	55	Win	Pool	Q3	Two	One	One	One	Two	Zero	One	Two	Winning	Defensive Rebound	Number Advantage	Shot	Two	Successful	2 Point - Centre - Near	6 - 0 seconds	Basket Scored	2 man Press	Unsuccessful	Basket Scored
#1311	Other	60	Loss	QF	Q3	Two	Zero	Two	One	Two	One	Zero	Two	Losing	Sideline - Front	Equal Numbers	Shot	Two	Successful	2 Point - Centre - Mid	6 - 0 seconds	Basket Scored	Zone	Unsuccessful	Basket Scored
#2411	Other	22	Win	Pool	Q1	Zero or One	Two	One	One	Two	Zero	One	Two	Winning	Defensive Rebound	Equal Numbers	No Shot	No Shot	No Shot	No Shot Loc	No Shot	Handling Error	3 man Press	Successful	Lost
#2952	Other	41	Loss	Pool	Q3	Three	Zero	Two	Zero	Zero or One	Two	One	One	Winning	Defensive Rebound	Number Advantage	Shot	Two	Successful	2 Point - Right - 45	12 - 7 seconds	Basket Scored	2 man Press	Unsuccessful	Basket Scored
#1843	Other	22	Loss	QF	Q2	Two	Zero	Two	One	Zero or One	Two	One	One	Losing	Defensive Rebound	Equal Numbers	No Shot	No Shot	No Shot	No Shot Loc	No Shot	Handling Error	Zone	Successful	Lost
#5052	Other	1	Loss	Pool	Q1	Two	One	Zero	Two	Three	Zero	Two or More	Zero	Drawing	Defensive Rebound	Equal Numbers	Shot	Two	Unsuccessful	2 Point - Left - 45	6 - 0 seconds	Defensive Rebound	Highline	Successful	Lost
#1335	Other	84	Loss	QF	Q4 & OT	Two	Zero	One	One	Two	Zero	Two or More	One	Losing	Inbound - Endline	Equal Numbers	Shot	Two	Successful	2 Point - Centre - Near	6 - 0 seconds	Basket Scored	Zone	Unsuccessful	Basket Scored
#4933	Other	99	Win	Pool	Q4 & OT	Zero or One	Two	One	One	Two	One	Zero	Two	Losing	Sideline - Front	Equal Numbers	Shot	Two	Unsuccessful	2 Point - Right - 45	12 - 7 seconds	Offensive Rebound	Highline	Unsuccessful	Maintained
#826	Third	48	Loss	SF	Q3	Zero or One	Two	One	One	Zero or One	Two	One	One	Winning	Inbound - Baseline	Equal Numbers	Shot	Two	Unsuccessful	2 Point - Centre - Mid	12 - 7 seconds	Defensive Rebound	3 man Press	Successful	Lost
#4608	First	87	Win	Pool	Q4 & OT	Two	Zero	Two	One	Zero or One	Two	One	One	Winning	Defensive Rebound	Equal Numbers	No Shot	No Shot	No Shot	No Shot Loc	No Shot	Foul For	2 man Press	Unsuccessful	Maintained
#1310	Other	59	Loss	QF	Q3	Two	Zero	Two	One	Two	One	Zero	Two	Losing	Defensive Rebound	Number Advantage	No Shot	No Shot	No Shot	No Shot Loc	No Shot	Out of Bounds	2 man Press	Unsuccessful	Maintained
#17	First	17	Win	MM	Q1	Zero or One	Two	One	One	Two	One	Zero	Two	Winning	Defensive Rebound	Equal Numbers	No Shot	No Shot	No Shot	No Shot Loc	No Shot	Out of Bounds	No Def Sys	Unsuccessful	Maintained
#3089	Fourth	102	Win	Pool	Q4 & OT	Zero or One	Two	One	One	Three	Zero	Two or More	Zero	Winning	Defensive Rebound	Equal Numbers	Shot	Two	Unsuccessful	2 Point - Left - Base	6 - 0 seconds	Foul Against	Zone	Successful	Lost
#3712	Fifth	29	Win	Pool	Q2	Zero or One	Three or More	Zero	One	Two	One	Zero	Two	Losing	Offensive Rebound	Equal Numbers	Shot	Two	Unsuccessful	2 Point - Centre - Near	12 - 7 seconds	Offensive Rebound	Zone	Unsuccessful	Maintained
#4549	First	28	Win	Pool	Q2	Zero or One	Two	One	One	Zero or One	Two	One	One	Winning	Inbound - Baseline	Equal Numbers	Shot	Two	Successful	2 Point - Left - 45	12 - 7 seconds	Basket Scored	Zone	Unsuccessful	Basket Scored
#2032	Fifth	14	Loss	Pool	Q1	Zero or One	Two	One	One	Zero or One	Two	One	One	Winning	Inbound - Baseline	Number Advantage	No Shot	No Shot	No Shot	No Shot Loc	No Shot	Foul For	1 man Press	Unsuccessful	Maintained
#4841	Other	7	Win	Pool	Q1	Zero or One	Two	One	One	Two	Zero	One	Two	Losing	Sideline - Front	Equal Numbers	No Shot	No Shot	No Shot	No Shot Loc	No Shot	Violation Against	Highline	Successful	Lost
#4957	Other	123	Win	Pool	Q4 & OT	Zero or One	Two	One	One	Zero or One	One	Two or More	Zero	Losing	Inbound - Baseline	Equal Numbers	No Shot	No Shot	No Shot	No Shot Loc	No Shot	Out of Bounds	4 man Press	Unsuccessful	Maintained
#5513	Other	86	Win	Pool	Q4 & OT	Two	One	Zero	Two	Two	Zero	One	Two	Losing	Defensive Rebound	Equal Numbers	No Shot	No Shot	No Shot	No Shot Loc	No Shot	Handling Error	Highline	Successful	Lost
#4899	Other	65	Win	Pool	Q2	Zero or One	Two	One	One	Two	Zero	Two or More	One	Losing	Inbound - Baseline	Equal Numbers	Shot	Two	Unsuccessful	2 Point - Centre - Near	12 - 7 seconds	Foul For	3 man Press	Unsuccessful	Maintained
#4429	Other	77	Loss	Pool	Q4 & OT	Two	One	Zero	Two	Two	One	Zero	Two	Losing	Defensive Rebound	Equal Numbers	Shot	Three	Unsuccessful	2 Point - Centre - Long	6 - 0 seconds	Defensive Rebound	1 man Press	Successful	Lost
#5306	First	72	Loss	Pool	Q4 & OT	Two	Zero	Two	One	Two	One	Zero	Two	Losing	Inbound - Baseline	Equal Numbers	No Shot	No Shot	No Shot	No Shot Loc	No Shot	Out of Bounds	1 man Press	Successful	Lost
#599	Fifth	99	Win	5678	Q4 & OT	Zero or One	Three or More	Zero	One	Zero or One	One	Two or More	One	Winning	Defensive Rebound	Equal Numbers	Shot	Two	Successful	2 Point - Left - Base	17 - 13 seconds	Basket Scored	4 man Press	Unsuccessful	Basket Scored
#4193	Other	62	Loss	Pool	Q3	Two	Zero	Two	One	Zero or One	Two	One	One	Losing	Sideline - Front	Equal Numbers	Shot	Two	Successful	2 Point - Left - 45	12 - 7 seconds	Basket Scored	Zone	Unsuccessful	Basket Scored
#3467	Other	79	Win	Pool	Q4 & OT	Zero or One	Two	One	One	Zero or One	Two	One	One	Losing	Free Throw	Equal Numbers	Shot	One	Successful	No Shot Loc	Dead	Basket Scored	No Def Sys	Unsuccessful	Basket Scored
#5901	Second	68	Loss	Pool	Q3	Two	One	One	One	Zero or One	One	One	Two	Winning	Inbound - Baseline	Equal Numbers	Shot	Three	Unsuccessful	2 Point - Centre - Long	24 - 18 seconds	Defensive Rebound	Zone	Successful	Lost
#5435	Other	8	Win	Pool	Q1	Zero or One	Two	One	One	Two	Zero	One	Two	Losing	Defensive Rebound	Equal Numbers	Shot	Two	Unsuccessful	2 Point - Right - 45	17 - 13 seconds	Defensive Rebound	Highline	Successful	Lost
#1830	Other	9	Loss	QF	Q1	Two	Zero	Two	One	Zero or One	Two	One	One	Drawing	Sideline - Back	Equal Numbers	No Shot	No Shot	No Shot	No Shot Loc	No Shot	Handling Error	Zone	Successful	Lost
#3778	Fifth	95	Win	Pool	Q4 & OT	Zero or One	Two	One	One	Two	One	Zero	Two	Losing	Inbound - Baseline	Number Advantage	Shot	Two	Successful	2 Point - Centre - Near	17 - 13 seconds	Basket Scored	Zone	Unsuccessful	Basket Scored
#5027	Second	69	Win	Pool	Q3	Three	Zero	Two	Zero	Two	One	Zero	Two	Winning	Inbound - Baseline	Equal Numbers	Shot	Two	Unsuccessful	2 Point - Centre - Near	6 - 0 seconds	Offensive Rebound	3 man Press	Unsuccessful	Maintained
#4772	Fifth	56	Win	Pool	Q2	Two	Zero	Two	One	Zero or One	Two	One	One	Winning	Turnover	Equal Numbers	Shot	Two	Successful	2 Point - Centre - Near	24 - 18 seconds	Basket Scored	No Def Sys	Unsuccessful	Basket Scored
#5644	Fifth	19	Win	Pool	Q1	Zero or One	Two	One	One	Zero or One	Two	One	One	Losing	Inbound - Baseline	Equal Numbers	No Shot	No Shot	No Shot	No Shot Loc	No Shot	Handling Error	Zone	Successful	Lost
#3088	Fourth	101	Win	Pool	Q4 & OT	Zero or One	Two	One	One	Three	Zero	Two or More	Zero	Drawing	Offensive Rebound	Equal Numbers	Shot	Two	Successful	2 Point - Centre - Near	12 - 7 seconds	Basket Scored	Zone	Unsuccessful	Basket Scored
#1640	Fifth	16	Loss	QF	Q1	Zero or One	Two	One	One	Two	One	Zero	Two	Losing	Inbound - Baseline	Equal Numbers	Shot	Two	Successful	2 Point - Centre - Near	17 - 13 seconds	Basket Scored When Fouled	Zone	Unsuccessful	Maintained
#3191	Third	12	Win	Pool	Q1	Zero or One	Two	One	One	Zero or One	Two	One	One	Winning	Turnover	Number Advantage	Shot	Two	Unsuccessful	2 Point - Centre - Near	17 - 13 seconds	Defensive Rebound	Zone	Successful	Lost
#4253	Fourth	10	Loss	Pool	Q1	Zero or One	Two	One	One	Two	Zero	Two or More	One	Winning	Inbound - Endline	Equal Numbers	Shot	Two	Successful	2 Point - Left - 45	12 - 7 seconds	Basket Scored	Zone	Unsuccessful	Basket Scored
#5686	Fifth	61	Win	Pool	Q3	Zero or One	Two	One	One	Two	One	Zero	Two	Losing	Turnover	Number Advantage	Shot	Two	Unsuccessful	2 Point - Right - Base	12 - 7 seconds	Defensive Rebound	Zone	Successful	Lost
#1931	Third	25	Win	Pool	Q1	Zero or One	Two	One	One	Zero or One	Two	One	One	Losing	Inbound - Baseline	Number Advantage	Shot	Two	Successful	2 Point - Centre - Near	17 - 13 seconds	Basket Scored	1 man Press	Unsuccessful	Basket Scored
#3245	Third	66	Win	Pool	Q3	Two	One	Zero	Two	Two	Zero	Two or More	One	Winning	Defensive Rebound	Equal Numbers	Shot	Two	Successful	2 Point - Centre - Near	6 - 0 seconds	Basket Scored	Highline	Unsuccessful	Basket Scored
#2010	Third	104	Win	Pool	Q4 & OT	Two	One	Zero	Two	Zero or One	Two	One	One	Winning	Turnover	Equal Numbers	Shot	Two	Unsuccessful	2 Point - Centre - Near	17 - 13 seconds	Foul For	4 man Press	Unsuccessful	Maintained
#411	Other	20	Loss	5678	Q1	Two	Zero	One	One	Zero or One	Two	One	One	Losing	Free Throw	Equal Numbers	Shot	One	Successful	No Shot Loc	Dead	Basket Scored	No Def Sys	Unsuccessful	Basket Scored
#4117	Other	89	Win	Pool	Q4 & OT	Two	Zero	One	One	Two	One	Zero	Two	Losing	Sideline - Back	Equal Numbers	No Shot	No Shot	No Shot	No Shot Loc	No Shot	Handling Error	3 man Press	Successful	Lost
#6067	Other	36	Loss	Pool	Q2	Two	Zero	One	Two	Zero or One	One	Two or More	Zero	Losing	Inbound - Endline	Equal Numbers	Shot	Two	Successful	2 Point - Centre - Near	6 - 0 seconds	Basket Scored	Zone	Unsuccessful	Basket Scored
#837	Third	59	Loss	SF	Q3	Two	One	Zero	Two	Zero or One	Two	One	One	Losing	Offensive Rebound	Equal Numbers	Shot	Two	Unsuccessful	2 Point - Centre - Mid	6 - 0 seconds	Defensive Rebound	Zone	Successful	Lost
#575	Fifth	75	Win	5678	Q3	Zero or One	Two	One	One	Two	Zero	Two or More	One	Winning	Free Throw	Equal Numbers	Shot	One	Unsuccessful	No Shot Loc	Dead	Defensive Rebound	No Def Sys	Successful	Lost
#3755	Fifth	72	Win	Pool	Q3	Zero or One	Two	One	One	Two	One	Zero	Two	Losing	Turnover	Equal Numbers	Shot	Two	Unsuccessful	2 Point - Centre - Near	24 - 18 seconds	Defensive Rebound	No Def Sys	Successful	Lost
#4771	Fifth	55	Win	Pool	Q2	Two	Zero	Two	One	Zero or One	Two	One	One	Winning	Sideline - Back	Equal Numbers	Shot	Two	Unsuccessful	2 Point - Left - 45	12 - 7 seconds	Defensive Rebound	1 man Press	Successful	Lost
#2187	Second	69	Win	Pool	Q3	Two	One	One	One	Two	Zero	Two or More	One	Winning	Sideline - Front	Equal Numbers	Shot	Two	Successful	2 Point - Centre - Near	12 - 7 seconds	Basket Scored	Zone	Unsuccessful	Basket Scored
#2458	Other	69	Win	Pool	Q3	Zero or One	Two	One	One	Two	Zero	One	Two	Winning	Defensive Rebound	Equal Numbers	No Shot	No Shot	No Shot	No Shot Loc	No Shot	Foul For	3 man Press	Unsuccessful	Maintained
#2767	Other	63	Loss	Pool	Q3	Zero or One	Two	One	One	Two	One	One	One	Losing	Sideline - Back	Equal Numbers	Shot	Two	Successful	2 Point - Left - 45	17 - 13 seconds	Basket Scored	Zone	Unsuccessful	Basket Scored
#4722	Fifth	6	Win	Pool	Q1	Two	Zero	One	Two	Zero or One	Two	One	One	Drawing	Free Throw	Equal Numbers	Shot	One	Successful	No Shot Loc	Dead	Basket Scored	No Def Sys	Unsuccessful	Basket Scored
#5883	Second	50	Loss	Pool	Q3	Two	One	Zero	Two	Zero or One	Two	One	One	Winning	Defensive Rebound	Equal Numbers	Shot	Two	Successful	2 Point - Centre - Near	17 - 13 seconds	Basket Scored	Zone	Unsuccessful	Basket Scored
#1844	Other	23	Loss	QF	Q2	Two	Zero	Two	One	Zero or One	Two	One	One	Losing	Inbound - Baseline	Equal Numbers	Shot	Two	Unsuccessful	2 Point - Right - 45	12 - 7 seconds	Defensive Rebound	Highline	Successful	Lost
#5719	Fifth	94	Win	Pool	Q4 & OT	Zero or One	Two	One	One	Zero or One	Two	One	One	Winning	Free Throw	Equal Numbers	Shot	One	Unsuccessful	No Shot Loc	Dead	Out of Bounds	No Def Sys	Successful	Lost
#4164	Other	33	Loss	Pool	Q2	Zero or One	One	Two	Zero	Three	Zero	Two or More	Zero	Losing	Defensive Rebound	Equal Numbers	No Shot	No Shot	No Shot	No Shot Loc	No Shot	Foul For	3 man Press	Unsuccessful	Maintained
#1233	First	77	Win	QF	Q4 & OT	Two	Zero	Two	One	Two	Zero	One	Two	Winning	Inbound - Baseline	Equal Numbers	Shot	Two	Unsuccessful	2 Point - Left - Base	6 - 0 seconds	Offensive Rebound	4 man Press	Unsuccessful	Maintained
#4617	First	96	Win	Pool	Q4 & OT	Two	Zero	Two	One	Zero or One	Two	One	One	Winning	Inbound - Baseline	Equal Numbers	No Shot	No Shot	No Shot	No Shot Loc	No Shot	Foul For	4 man Press	Unsuccessful	Maintained
#4670	Other	49	Win	Pool	Q3	Two	Zero	One	Two	Two	One	One	One	Losing	Inbound - Baseline	Number Advantage	Shot	Two	Unsuccessful	2 Point - Centre - Long	12 - 7 seconds	Other	Zone	Unsuccessful	Maintained
#6063	Other	32	Loss	Pool	Q2	Two	Zero	One	Two	Zero or One	One	Two or More	Zero	Losing	Defensive Rebound	Equal Numbers	No Shot	No Shot	No Shot	No Shot Loc	No Shot	Foul For	2 man Press	Unsuccessful	Maintained
#2225	Other	8	Loss	Pool	Q1	Two	Zero	Two	One	Two	One	Zero	Two	Losing	Turnover	Equal Numbers	Shot	Two	Successful	2 Point - Centre - Near	24 - 18 seconds	Basket Scored	No Def Sys	Unsuccessful	Basket Scored
#1752	Third	39	Win	QF	Q2	Zero or One	Two	One	One	Two	Zero	Two or More	One	Winning	Inbound - Baseline	Number Advantage	Shot	Two	Successful	2 Point - Right - Elbow	17 - 13 seconds	Basket Scored	Zone	Unsuccessful	Basket Scored
#5604	Other	75	Loss	Pool	Q4 & OT	Zero or One	Two	One	One	Zero or One	Two	One	One	Losing	Inbound - Baseline	Equal Numbers	Shot	Two	Successful	2 Point - Right - Base	6 - 0 seconds	Basket Scored	2 man Press	Unsuccessful	Basket Scored
#2969	Other	58	Loss	Pool	Q3	Three	Zero	Two	Zero	Zero or One	Two	One	One	Winning	Inbound - Baseline	Equal Numbers	Shot	Three	Unsuccessful	3 Point	6 - 0 seconds	Violation Against	3 man Press	Successful	Lost
#4902	Other	68	Win	Pool	Q3	Zero or One	Three or More	Zero	One	Two	Zero	Two or More	One	Losing	Defensive Rebound	Equal Numbers	Shot	Two	Unsuccessful	2 Point - Centre - Near	12 - 7 seconds	Defensive Rebound	5 man Press	Successful	Lost
#502	Fifth	2	Win	5678	Q1	Zero or One	Two	One	One	Two	Zero	One	Two	Winning	Defensive Rebound	Equal Numbers	Shot	Two	Successful	2 Point - Right - 45	6 - 0 seconds	Basket Scored	Zone	Unsuccessful	Basket Scored
#1991	Third	85	Win	Pool	Q4 & OT	Two	One	Zero	Two	Zero or One	Two	One	One	Losing	Sideline - Front	Equal Numbers	Shot	Two	Successful	2 Point - Left - 45	17 - 13 seconds	Basket Scored	Zone	Unsuccessful	Basket Scored
#5375	Third	59	Win	Pool	Q3	Two	Zero	One	Two	Zero or One	Two	One	One	Winning	Defensive Rebound	Number Advantage	Shot	Two	Unsuccessful	2 Point - Centre - Near	17 - 13 seconds	Offensive Rebound	Zone	Unsuccessful	Maintained
#1269	Other	18	Loss	QF	Q1	Two	Zero	One	One	Zero or One	Two	One	One	Winning	Offensive Rebound	Equal Numbers	Shot	Two	Unsuccessful	2 Point - Centre - Near	12 - 7 seconds	Offensive Rebound	Zone	Unsuccessful	Maintained
#4330	Fourth	87	Loss	Pool	Q4 & OT	Two	One	Zero	Two	Two	Zero	Two or More	One	Winning	Inbound - Baseline	Equal Numbers	Shot	Two	Successful	2 Point - Centre - Long	17 - 13 seconds	Basket Scored	Zone	Unsuccessful	Basket Scored
#3011	Fourth	24	Win	Pool	Q1	Zero or One	Two	One	One	Three	Zero	Two or More	Zero	Winning	Defensive Rebound	Equal Numbers	No Shot	No Shot	No Shot	No Shot Loc	No Shot	Foul For	Highline	Unsuccessful	Maintained
#3131	Other	36	Loss	Pool	Q2	Two	Zero	Two	One	Zero or One	Two	One	One	Losing	Inbound - Baseline	Equal Numbers	Shot	Two	Unsuccessful	2 Point - Centre - Near	12 - 7 seconds	Defensive Rebound	Highline	Successful	Lost
#5209	Other	72	Win	Pool	Q4 & OT	Two	One	Zero	Two	Two	Zero	Two or More	One	Winning	Inbound - Baseline	Equal Numbers	Shot	Two	Successful	2 Point - Right - 45	6 - 0 seconds	Basket Scored	4 man Press	Unsuccessful	Basket Scored
#2025	Fifth	7	Loss	Pool	Q1	Zero or One	Two	One	One	Zero or One	Two	One	One	Winning	Inbound - Baseline	Equal Numbers	Shot	Two	Unsuccessful	2 Point - Centre - Near	12 - 7 seconds	Offensive Rebound	Zone	Unsuccessful	Maintained
#960	First	87	Win	SF	Q4 & OT	Zero or One	Two	One	One	Two	One	Zero	Two	Winning	Turnover	Equal Numbers	No Shot	No Shot	No Shot	No Shot Loc	No Shot	Foul For	No Def Sys	Unsuccessful	Maintained
#5556	Other	27	Loss	Pool	Q2	Zero or One	Two	One	One	Zero or One	Two	One	One	Losing	Inbound - Baseline	Equal Numbers	No Shot	No Shot	No Shot	No Shot Loc	No Shot	Handling Error	5 man Press	Successful	Lost
#2128	Second	10	Win	Pool	Q1	Two	One	Zero	Two	Two	Zero	Two or More	One	Winning	Free Throw	Equal Numbers	Shot	One	Unsuccessful	No Shot Loc	Dead	FT	No Def Sys	Successful	Maintained
#1564	Second	43	Win	QF	Q2	Two	One	Zero	Two	Three	Zero	Two or More	Zero	Winning	Sideline - Back	Equal Numbers	Shot	Three	Unsuccessful	3 Point	17 - 13 seconds	Offensive Rebound	Highline	Unsuccessful	Maintained
#2101	Fifth	83	Loss	Pool	Q4 & OT	Zero or One	Two	One	One	Two	One	Zero	Two	Losing	Inbound - Baseline	Equal Numbers	Shot	Two	Unsuccessful	2 Point - Centre - Mid	12 - 7 seconds	Foul For	Zone	Unsuccessful	Maintained
#1966	Third	60	Win	Pool	Q3	Zero or One	Two	One	One	Three	Zero	Two or More	Zero	Losing	Sideline - Front	Equal Numbers	Shot	Three	Unsuccessful	3 Point	6 - 0 seconds	Defensive Rebound	Zone	Successful	Lost
#2841	Second	50	Win	Pool	Q2	Zero or One	Two	One	One	Zero or One	Two	One	One	Winning	Sideline - Front	Equal Numbers	Shot	Three	Unsuccessful	3 Point	12 - 7 seconds	Defensive Rebound	Zone	Successful	Lost
#2569	First	86	Win	Pool	Q4 & OT	Two	Zero	Two	One	Zero or One	Two	One	One	Winning	Sideline - Front	Equal Numbers	Shot	Two	Successful	2 Point - Centre - Long	24 - 18 seconds	Basket Scored	Zone	Unsuccessful	Basket Scored
#726	Fourth	34	Loss	SF	Q2	Two	One	Zero	Two	Zero or One	Two	One	One	Losing	Inbound - Endline	Equal Numbers	Shot	Two	Unsuccessful	2 Point - Centre - Mid	24 - 18 seconds	Defensive Rebound	Zone	Successful	Lost
#3938	Second	18	Win	Pool	Q1	Two	One	Zero	Two	Two	Zero	One	Two	Winning	Free Throw	Equal Numbers	Shot	One	Successful	No Shot Loc	Dead	Basket Scored	No Def Sys	Unsuccessful	Basket Scored
#2936	Other	25	Loss	Pool	Q2	Three	Zero	Two	Zero	Zero or One	Two	One	One	Winning	Inbound - Baseline	Number Advantage	Shot	Two	Successful	2 Point - Centre - Near	12 - 7 seconds	Basket Scored	3 man Press	Unsuccessful	Basket Scored
#5429	Other	2	Win	Pool	Q1	Zero or One	Two	One	One	Two	Zero	One	Two	Drawing	Inbound - Baseline	Equal Numbers	No Shot	No Shot	No Shot	No Shot Loc	No Shot	Other	2 man Press	Unsuccessful	Maintained
#5557	Other	28	Loss	Pool	Q2	Zero or One	Two	One	One	Zero or One	Two	One	One	Losing	Defensive Rebound	Equal Numbers	Shot	Two	Unsuccessful	2 Point - Centre - Near	24 - 18 seconds	Defensive Rebound	No Def Sys	Successful	Lost
#1378	Fourth	33	Win	QF	Q2	Zero or One	Two	One	One	Two	One	Zero	Two	Winning	Inbound - Baseline	Equal Numbers	Shot	Two	Unsuccessful	2 Point - Right - 45	12 - 7 seconds	Defensive Rebound	Zone	Successful	Lost
#530	Fifth	30	Win	5678	Q2	Three	Zero	Two	Zero	Two	Zero	One	Two	Winning	Free Throw	Equal Numbers	Shot	One	Unsuccessful	No Shot Loc	Dead	FT	No Def Sys	Successful	Maintained
#2052	Fifth	34	Loss	Pool	Q2	Zero or One	Three or More	Zero	One	Zero or One	Two	One	One	Winning	Inbound - Baseline	Number Advantage	Shot	Two	Unsuccessful	2 Point - Centre - Near	12 - 7 seconds	Defensive Rebound	2 man Press	Successful	Lost
#228	Fourth	33	Loss	MM	Q2	Zero or One	Two	One	One	Two	One	Zero	Two	Winning	Turnover	Equal Numbers	Shot	Two	Successful	2 Point - Centre - Near	24 - 18 seconds	Basket Scored	No Def Sys	Unsuccessful	Basket Scored
#574	Fifth	74	Win	5678	Q3	Zero or One	Two	One	One	Two	Zero	Two or More	One	Winning	Free Throw	Equal Numbers	Shot	One	Successful	No Shot Loc	Dead	Basket Scored	No Def Sys	Unsuccessful	Basket Scored
#2184	Second	66	Win	Pool	Q3	Two	One	One	One	Two	One	One	One	Winning	Offensive Rebound	Equal Numbers	Shot	Two	Unsuccessful	2 Point - Centre - Mid	12 - 7 seconds	Defensive Rebound	Zone	Successful	Lost
#2881	Second	90	Win	Pool	Q4 & OT	Zero or One	Three or More	Zero	Two	Zero or One	Two	One	One	Winning	Defensive Rebound	Equal Numbers	Shot	Two	Unsuccessful	2 Point - Centre - Near	12 - 7 seconds	Offensive Rebound	Highline	Unsuccessful	Maintained
#1475	Other	31	Loss	QF	Q2	Two	One	Zero	Two	Zero or One	Two	One	One	Losing	Defensive Rebound	Number Advantage	Shot	Two	Unsuccessful	2 Point - Centre - Near	17 - 13 seconds	Defensive Rebound	Zone	Successful	Lost
#3711	Fifth	28	Win	Pool	Q2	Zero or One	Three or More	Zero	One	Two	One	Zero	Two	Losing	Inbound - Baseline	Number Advantage	Shot	Two	Unsuccessful	2 Point - Centre - Mid	17 - 13 seconds	Offensive Rebound	Zone	Unsuccessful	Maintained
#1890	Other	69	Loss	QF	Q4 & OT	Two	Zero	Two	One	Two	One	Zero	Two	Losing	Inbound - Baseline	Equal Numbers	Shot	Two	Unsuccessful	2 Point - Right - 45	12 - 7 seconds	Defensive Rebound	3 man Press	Successful	Lost
#4041	Other	13	Win	Pool	Q1	Two	Zero	One	One	Two	One	Zero	Two	Winning	Defensive Rebound	Equal Numbers	Shot	Two	Unsuccessful	2 Point - Centre - Near	12 - 7 seconds	Defensive Rebound	2 man Press	Successful	Lost
#1284	Other	33	Loss	QF	Q2	Two	Zero	One	One	Zero or One	Two	One	One	Losing	Inbound - Baseline	Equal Numbers	Shot	Two	Unsuccessful	2 Point - Centre - Mid	12 - 7 seconds	Foul For	2 man Press	Unsuccessful	Maintained
#3038	Fourth	51	Win	Pool	Q2	Zero or One	Three or More	Zero	One	Three	Zero	Two or More	Zero	Losing	Free Throw	Equal Numbers	Shot	One	Successful	No Shot Loc	Dead	Basket Scored	No Def Sys	Unsuccessful	Basket Scored
#5666	Fifth	41	Win	Pool	Q2	Zero or One	Two	One	One	Zero or One	Two	One	One	Losing	Defensive Rebound	Number Advantage	Shot	Two	Unsuccessful	2 Point - Centre - Long	6 - 0 seconds	Defensive Rebound	Zone	Successful	Lost
#2839	Second	48	Win	Pool	Q2	Zero or One	Two	One	One	Zero or One	Two	One	One	Winning	Inbound - Baseline	Equal Numbers	Shot	Two	Successful	2 Point - Centre - Near	12 - 7 seconds	Basket Scored	Zone	Unsuccessful	Maintained
#5906	Second	73	Loss	Pool	Q4 & OT	Two	One	One	One	Zero or One	One	One	Two	Winning	Inbound - Baseline	Equal Numbers	Shot	Two	Unsuccessful	2 Point - Centre - Near	17 - 13 seconds	Defensive Rebound	3 man Press	Successful	Lost
#55	First	55	Win	MM	Q3	Two	Zero	Two	One	Two	One	Zero	Two	Winning	Defensive Rebound	Equal Numbers	No Shot	No Shot	No Shot	No Shot Loc	No Shot	Foul For	Zone	Unsuccessful	Maintained
#13	First	13	Win	MM	Q1	Two	Zero	Two	One	Two	One	Zero	Two	Winning	Defensive Rebound	Number Advantage	Shot	Two	Unsuccessful	2 Point - Centre - Near	12 - 7 seconds	Offensive Rebound	Zone	Unsuccessful	Maintained
#3070	Fourth	83	Win	Pool	Q3	Zero or One	Two	One	One	Three	Zero	Two or More	Zero	Losing	Free Throw	Equal Numbers	Shot	One	Successful	No Shot Loc	Dead	Basket Scored	No Def Sys	Unsuccessful	Basket Scored
#3803	Other	2	Win	Pool	Q1	Two	One	Zero	Two	Zero or One	Three or More	Zero	One	Losing	Inbound - Baseline	Equal Numbers	No Shot	No Shot	No Shot	No Shot Loc	No Shot	Violation Against	3 man Press	Successful	Lost
#5972	First	46	Win	Pool	Q2	Two	One	One	One	Two	Zero	One	Two	Winning	Sideline - Back	Equal Numbers	Shot	Two	Unsuccessful	2 Point - Centre - Long	24 - 18 seconds	Defensive Rebound	Zone	Successful	Lost
#3627	First	45	Win	Pool	Q2	Zero or One	One	Two	Zero	Zero or One	Two	One	One	Losing	Inbound - Baseline	Number Advantage	Shot	Two	Unsuccessful	2 Point - Centre - Near	24 - 18 seconds	Offensive Rebound	Zone	Unsuccessful	Maintained
#5599	Other	70	Loss	Pool	Q4 & OT	Zero or One	Two	One	One	Zero or One	Two	One	One	Drawing	Inbound - Baseline	Equal Numbers	No Shot	No Shot	No Shot	No Shot Loc	No Shot	Out of Bounds	5 man Press	Unsuccessful	Maintained
#3439	Other	51	Win	Pool	Q3	Zero or One	Three or More	Zero	One	Zero or One	Two	One	One	Losing	Inbound - Baseline	Equal Numbers	Shot	Two	Unsuccessful	2 Point - Centre - Near	17 - 13 seconds	Defensive Rebound	Zone	Successful	Lost
#4437	Other	85	Loss	Pool	Q4 & OT	Two	One	Zero	Two	Two	One	Zero	Two	Losing	Inbound - Baseline	Equal Numbers	Shot	Three	Unsuccessful	3 Point	6 - 0 seconds	Basket Scored	Highline	Unsuccessful	Basket Scored
#1082	Other	20	Loss	5678	Q1	Two	Zero	Zero	Two	Zero or One	Two	One	One	Winning	Free Throw	Equal Numbers	Shot	One	Unsuccessful	No Shot Loc	Dead	Defensive Rebound	No Def Sys	Successful	Lost
#3706	Fifth	23	Win	Pool	Q1	Zero or One	Three or More	Zero	One	Two	One	Zero	Two	Losing	Offensive Rebound	Equal Numbers	Shot	Two	Successful	2 Point - Centre - Near	12 - 7 seconds	Basket Scored When Fouled	Zone	Unsuccessful	Maintained
#4925	Other	91	Win	Pool	Q3	Zero or One	Three or More	Zero	One	Two	Zero	Two or More	One	Losing	Defensive Rebound	Equal Numbers	Shot	Two	Unsuccessful	2 Point - Centre - Near	24 - 18 seconds	Defensive Rebound	No Def Sys	Successful	Lost
#4836	Other	2	Win	Pool	Q1	Zero or One	Two	One	One	Two	Zero	One	Two	Drawing	Inbound - Baseline	Equal Numbers	Shot	Two	Successful	2 Point - Right - Elbow	6 - 0 seconds	Basket Scored	Highline	Unsuccessful	Basket Scored
#769	Fourth	77	Loss	SF	Q4 & OT	Two	One	Zero	Two	Zero or One	Two	One	One	Losing	Inbound - Baseline	Equal Numbers	Shot	Two	Successful	2 Point - Centre - Mid	6 - 0 seconds	Basket Scored	Zone	Unsuccessful	Basket Scored
#1305	Other	54	Loss	QF	Q3	Two	Zero	One	One	Two	One	Zero	Two	Losing	Inbound - Baseline	Equal Numbers	Shot	Two	Unsuccessful	2 Point - Right - 45	12 - 7 seconds	Defensive Rebound	Zone	Successful	Lost
#3269	Third	90	Win	Pool	Q4 & OT	Two	One	Zero	Two	Zero or One	Two	One	One	Winning	Sideline - Front	Equal Numbers	Shot	Two	Successful	2 Point - Centre - Mid	12 - 7 seconds	Basket Scored	Zone	Unsuccessful	Basket Scored
#1483	Other	39	Loss	QF	Q3	Two	One	Zero	Two	Zero or One	Two	One	One	Losing	Inbound - Baseline	Equal Numbers	No Shot	No Shot	No Shot	No Shot Loc	No Shot	Other	3 man Press	Unsuccessful	Maintained
#4135	Other	4	Loss	Pool	Q1	Two	Zero	Two	One	Zero or One	Two	One	One	Losing	Inbound - Baseline	Equal Numbers	No Shot	No Shot	No Shot	No Shot Loc	No Shot	Out of Bounds	3 man Press	Unsuccessful	Maintained
#552	Fifth	52	Win	5678	Q3	Zero or One	Two	One	One	Two	Zero	Two or More	One	Winning	Sideline - Back	Number Advantage	Shot	Two	Unsuccessful	2 Point - Left - Elbow	17 - 13 seconds	Defensive Rebound	2 man Press	Successful	Lost
#5566	Other	37	Loss	Pool	Q2	Zero or One	Two	One	One	Zero or One	Three or More	Zero	One	Winning	Inbound - Baseline	Equal Numbers	No Shot	No Shot	No Shot	No Shot Loc	No Shot	Foul For	Highline	Unsuccessful	Maintained
#897	First	24	Win	SF	Q2	Zero or One	Two	One	One	Two	Two	One	Zero	Winning	Inbound - Baseline	Equal Numbers	Shot	Two	Successful	2 Point - Left - Base	12 - 7 seconds	Basket Scored	Zone	Unsuccessful	Basket Scored
#3057	Fourth	70	Win	Pool	Q3	Zero or One	Two	One	One	Three	Zero	Two or More	Zero	Losing	Free Throw	Equal Numbers	Shot	One	Unsuccessful	No Shot Loc	Dead	FT	No Def Sys	Successful	Maintained
#1974	Third	68	Win	Pool	Q3	Two	One	Zero	Two	Three	Zero	Two or More	Zero	Losing	Inbound - Baseline	Equal Numbers	Shot	Two	Unsuccessful	2 Point - Right - Base	17 - 13 seconds	Defensive Rebound	Zone	Successful	Lost
#2021	Fifth	3	Loss	Pool	Q1	Zero or One	Two	One	One	Zero or One	Two	One	One	Winning	Free Throw	Equal Numbers	Shot	One	Successful	No Shot Loc	Dead	Basket Scored	No Def Sys	Unsuccessful	Basket Scored
#5054	Other	3	Loss	Pool	Q1	Two	One	Zero	Two	Three	Zero	Two or More	Zero	Losing	Inbound - Baseline	Equal Numbers	Shot	Two	Successful	2 Point - Centre - Long	12 - 7 seconds	Basket Scored	Zone	Unsuccessful	Basket Scored
#789	Third	11	Loss	SF	Q1	Zero or One	Two	One	One	Two	Zero	Two or More	One	Losing	Defensive Rebound	Equal Numbers	Shot	Two	Successful	2 Point - Centre - Mid	17 - 13 seconds	Basket Scored	Zone	Unsuccessful	Basket Scored
#4111	Other	83	Win	Pool	Q4 & OT	Two	Zero	Two	One	Two	One	Zero	Two	Losing	Inbound - Baseline	Number Advantage	Shot	Two	Unsuccessful	2 Point - Centre - Mid	17 - 13 seconds	Defensive Rebound	Zone	Successful	Lost
#4156	Other	25	Loss	Pool	Q1	Two	Zero	Two	One	Zero or One	Two	One	One	Losing	Free Throw	Equal Numbers	Shot	One	Unsuccessful	No Shot Loc	Dead	Defensive Rebound	No Def Sys	Successful	Lost
#3042	Fourth	55	Win	Pool	Q3	Zero or One	Two	One	One	Three	Zero	Two or More	Zero	Losing	Inbound - Baseline	Equal Numbers	Shot	Two	Unsuccessful	2 Point - Centre - Near	6 - 0 seconds	Defensive Rebound	Highline	Successful	Lost
#5638	Fifth	13	Win	Pool	Q1	Zero or One	Two	One	One	Zero or One	Two	One	One	Winning	Inbound - Baseline	Equal Numbers	Shot	Two	Successful	2 Point - Centre - Mid	12 - 7 seconds	Offensive Rebound	Zone	Unsuccessful	Maintained
#4374	Other	22	Loss	Pool	Q1	Two	One	Zero	Two	Zero or One	Two	One	One	Losing	Free Throw	Equal Numbers	Shot	One	Unsuccessful	No Shot Loc	Dead	Defensive Rebound	No Def Sys	Successful	Lost
#1820	Third	107	Win	QF	Q4 & OT	Two	One	Zero	Two	Two	One	One	One	Winning	Free Throw	Equal Numbers	Shot	One	Successful	No Shot Loc	Dead	Basket Scored	No Def Sys	Unsuccessful	Basket Scored
#5961	First	35	Win	Pool	Q2	Zero or One	One	Two	Zero	Two	Zero	One	Two	Winning	Inbound - Baseline	Equal Numbers	No Shot	No Shot	No Shot	No Shot Loc	No Shot	Foul For	Zone	Unsuccessful	Maintained
#2894	Other	11	Loss	Pool	Q4 & OT	Two	One	Zero	Two	Two	One	One	One	Winning	Defensive Rebound	Equal Numbers	Shot	Two	Unsuccessful	2 Point - Centre - Near	6 - 0 seconds	Offensive Rebound	Zone	Unsuccessful	Maintained
#426	Other	35	Loss	5678	Q2	Two	Zero	One	One	Three	Zero	Two or More	Zero	Losing	Defensive Rebound	Equal Numbers	Shot	Two	Unsuccessful	2 Point - Centre - Mid	12 - 7 seconds	Defensive Rebound	3 man Press	Successful	Lost
#4392	Other	40	Loss	Pool	Q2	Two	One	Zero	Two	Two	One	Zero	Two	Losing	Inbound - Baseline	Equal Numbers	Shot	Two	Successful	2 Point - Left - Elbow	12 - 7 seconds	Basket Scored	Zone	Unsuccessful	Basket Scored
#1175	First	19	Win	QF	Q1	Zero or One	Two	One	One	Two	Zero	One	Two	Losing	Inbound - Baseline	Equal Numbers	No Shot	No Shot	No Shot	No Shot Loc	No Shot	Foul For	Zone	Unsuccessful	Maintained
#2062	Fifth	44	Loss	Pool	Q2	Zero or One	Three or More	Zero	One	Zero or One	Two	One	One	Winning	Inbound - Baseline	Number Advantage	Shot	Two	Successful	2 Point - Centre - Near	17 - 13 seconds	Basket Scored	Zone	Unsuccessful	Basket Scored
#4203	Other	72	Loss	Pool	Q3	Two	Zero	Two	One	Zero or One	Two	One	One	Losing	Offensive Rebound	Equal Numbers	Shot	Two	Unsuccessful	2 Point - Right - 45	12 - 7 seconds	Offensive Rebound	Zone	Unsuccessful	Maintained
#2210	Second	92	Win	Pool	Q4 & OT	Two	Zero	Two	One	Zero or One	Two	One	One	Winning	Defensive Rebound	Equal Numbers	Shot	Two	Successful	2 Point - Centre - Near	17 - 13 seconds	Basket Scored	Zone	Unsuccessful	Basket Scored
#2452	Other	63	Win	Pool	Q3	Zero or One	Two	One	One	Two	Zero	One	Two	Winning	Inbound - Endline	Equal Numbers	Shot	Two	Unsuccessful	2 Point - Right - 45	6 - 0 seconds	Defensive Rebound	Zone	Successful	Lost
#4555	First	34	Win	Pool	Q2	Zero or One	One	Two	Zero	Zero or One	Two	One	One	Winning	Free Throw	Equal Numbers	Shot	One	Unsuccessful	No Shot Loc	Dead	Defensive Rebound	No Def Sys	Successful	Lost
#2502	First	19	Win	Pool	Q1	Two	Zero	Two	One	Zero or One	Two	One	One	Drawing	Defensive Rebound	Number Advantage	Shot	Two	Successful	2 Point - Centre - Long	12 - 7 seconds	Basket Scored	Highline	Unsuccessful	Basket Scored
#5917	Second	84	Loss	Pool	Q4 & OT	Two	One	Zero	Two	Zero or One	Two	One	One	Winning	Defensive Rebound	Equal Numbers	Shot	Two	Successful	2 Point - Centre - Near	12 - 7 seconds	Basket Scored	Zone	Unsuccessful	Basket Scored
#4065	Other	37	Win	Pool	Q2	Two	Zero	One	One	Two	One	Zero	Two	Winning	Free Throw	Equal Numbers	Shot	One	Unsuccessful	No Shot Loc	Dead	Offensive Rebound	No Def Sys	Unsuccessful	Maintained
#4444	Third	4	Loss	Pool	Q1	Zero or One	Two	One	One	Two	One	Zero	Two	Drawing	Defensive Rebound	Number Advantage	Shot	Two	Successful	2 Point - Centre - Mid	17 - 13 seconds	Basket Scored When Fouled	Zone	Unsuccessful	Maintained
#2981	Other	70	Loss	Pool	Q4 & OT	Three	Zero	Two	Zero	Zero or One	Two	One	One	Drawing	Inbound - Baseline	Equal Numbers	Shot	Two	Unsuccessful	2 Point - Centre - Mid	6 - 0 seconds	Offensive Rebound	Highline	Unsuccessful	Maintained
#3208	Third	29	Win	Pool	Q2	Zero or One	Two	One	One	Zero or One	Two	One	One	Winning	Inbound - Baseline	Equal Numbers	No Shot	No Shot	No Shot	No Shot Loc	No Shot	Handling Error	Highline	Successful	Lost
#3614	First	32	Win	Pool	Q2	Two	Zero	Two	One	Zero or One	Two	One	One	Losing	Inbound - Baseline	Equal Numbers	No Shot	No Shot	No Shot	No Shot Loc	No Shot	Out of Bounds	Highline	Unsuccessful	Maintained
#532	Fifth	32	Win	5678	Q2	Three	Zero	Two	Zero	Two	Zero	One	Two	Winning	Defensive Rebound	Equal Numbers	Shot	Two	Unsuccessful	2 Point - Right - 45	17 - 13 seconds	Defensive Rebound	Zone	Successful	Lost
#2044	Fifth	26	Loss	Pool	Q2	Zero or One	Three or More	Zero	One	Zero or One	Two	One	One	Winning	Defensive Rebound	Equal Numbers	No Shot	No Shot	No Shot	No Shot Loc	No Shot	Foul For	1 man Press	Unsuccessful	Maintained
#5982	First	56	Win	Pool	Q3	Two	One	One	One	Two	Zero	Two or More	One	Winning	Defensive Rebound	Equal Numbers	No Shot	No Shot	No Shot	No Shot Loc	No Shot	Foul Against	2 man Press	Successful	Lost
#6113	Other	82	Loss	Pool	Q4 & OT	Two	One	Zero	Two	Zero or One	Two	One	One	Losing	Turnover	Equal Numbers	No Shot	No Shot	No Shot	No Shot Loc	No Shot	Foul For	2 man Press	Unsuccessful	Maintained
#1548	Second	27	Win	QF	Q2	Two	One	Zero	Two	Zero or One	Two	One	One	Winning	Inbound - Baseline	Equal Numbers	Shot	Two	Unsuccessful	2 Point - Right - Base	17 - 13 seconds	Defensive Rebound	3 man Press	Successful	Lost
#4779	Fifth	63	Win	Pool	Q3	Two	Zero	Two	One	Zero or One	Three or More	Zero	One	Winning	Inbound - Baseline	Equal Numbers	No Shot	No Shot	No Shot	No Shot Loc	No Shot	Out of Bounds	Zone	Unsuccessful	Maintained
#605	Second	2	Win	SF	Q1	Two	One	Zero	Two	Zero or One	Two	One	One	Drawing	Offensive Rebound	Equal Numbers	Shot	Two	Successful	2 Point - Centre - Near	6 - 0 seconds	Basket Scored	Zone	Unsuccessful	Basket Scored
#836	Third	58	Loss	SF	Q3	Two	One	Zero	Two	Zero or One	Two	One	One	Losing	Sideline - Front	Equal Numbers	Shot	Two	Unsuccessful	2 Point - Right - 45	6 - 0 seconds	Offensive Rebound	Zone	Unsuccessful	Maintained
#976	Fifth	6	Win	5678	Q1	Zero or One	Two	One	One	Two	One	Zero	Two	Losing	Inbound - Endline	Equal Numbers	Shot	Two	Unsuccessful	2 Point - Centre - Near	12 - 7 seconds	Offensive Rebound	Zone	Unsuccessful	Maintained
#1030	Fifth	60	Win	5678	Q3	Zero or One	Two	One	One	Two	One	Zero	Two	Winning	Sideline - Front	Equal Numbers	Shot	Three	Unsuccessful	3 Point	24 - 18 seconds	Defensive Rebound	Zone	Successful	Lost
#1416	Fourth	71	Win	QF	Q3	Zero or One	Two	One	One	Two	One	Zero	Two	Winning	Offensive Rebound	Equal Numbers	Shot	Two	Unsuccessful	2 Point - Right - 45	6 - 0 seconds	Defensive Rebound	Zone	Successful	Lost
#5367	Third	51	Win	Pool	Q2	Two	Zero	Two	One	Zero or One	Two	Zero	Two	Winning	Offensive Rebound	Equal Numbers	Shot	Two	Successful	2 Point - Centre - Near	12 - 7 seconds	Basket Scored	Zone	Unsuccessful	Basket Scored
#5954	First	28	Win	Pool	Q2	Zero or One	One	Two	Zero	Two	Zero	One	Two	Winning	Inbound - Baseline	Equal Numbers	Shot	Three	Unsuccessful	3 Point	17 - 13 seconds	Defensive Rebound	Zone	Successful	Lost
#3359	Fourth	82	Win	Pool	Q4 & OT	Zero or One	Two	One	One	Two	One	Zero	Two	Winning	Offensive Rebound	Equal Numbers	Shot	Two	Unsuccessful	2 Point - Centre - Mid	12 - 7 seconds	Offensive Rebound	Zone	Unsuccessful	Maintained
#4446	Third	6	Loss	Pool	Q1	Zero or One	Two	One	One	Two	One	Zero	Two	Winning	Sideline - Back	Equal Numbers	No Shot	No Shot	No Shot	No Shot Loc	No Shot	Violation Against	Zone	Successful	Lost
#3291	Fourth	14	Win	Pool	Q1	Zero or One	Two	One	One	Zero or One	Three or More	Zero	One	Winning	Inbound - Endline	Equal Numbers	Shot	Two	Successful	2 Point - Left - 45	12 - 7 seconds	Basket Scored	Zone	Unsuccessful	Basket Scored
#5755	Fourth	7	Loss	Pool	Q1	Zero or One	Two	One	One	Two	One	Zero	Two	Losing	Inbound - Baseline	Equal Numbers	No Shot	No Shot	No Shot	No Shot Loc	No Shot	Handling Error	2 man Press	Successful	Lost
#1860	Other	39	Loss	QF	Q2	Two	Zero	Two	One	Zero or One	Two	One	One	Losing	Defensive Rebound	Equal Numbers	No Shot	No Shot	No Shot	No Shot Loc	No Shot	Other	Zone	Unsuccessful	Maintained
#5799	Fourth	51	Loss	Pool	Q3	Zero or One	Two	One	One	Two	One	One	One	Losing	Inbound - Baseline	Equal Numbers	No Shot	No Shot	No Shot	No Shot Loc	No Shot	Handling Error	Zone	Successful	Lost
#3549	Third	67	Win	Pool	Q3	Zero or One	Two	One	One	Zero or One	Two	Two or More	Zero	Winning	Inbound - Baseline	Equal Numbers	Shot	Two	Unsuccessful	2 Point - Centre - Mid	17 - 13 seconds	Out of Bounds	2 man Press	Successful	Lost
#3916	Other	115	Win	Pool	Q4 & OT	Two	One	Zero	Two	Zero or One	Two	One	One	Losing	Inbound - Baseline	Equal Numbers	Shot	Two	Successful	2 Point - Centre - Near	17 - 13 seconds	Basket Scored	3 man Press	Unsuccessful	Basket Scored
#1118	Other	56	Loss	5678	Q3	Two	One	Zero	Two	Zero or One	Two	One	One	Winning	Defensive Rebound	Equal Numbers	No Shot	No Shot	No Shot	No Shot Loc	No Shot	Handling Error	4 man Press	Successful	Lost
#3275	Third	96	Win	Pool	Q4 & OT	Two	One	Zero	Two	Zero or One	Two	One	One	Winning	Defensive Rebound	Number Advantage	Shot	Two	Successful	2 Point - Centre - Near	17 - 13 seconds	Basket Scored	2 man Press	Unsuccessful	Basket Scored
#5137	Other	86	Loss	Pool	Q4 & OT	Two	One	Zero	Two	Three	Zero	Two or More	Zero	Losing	Inbound - Baseline	Equal Numbers	Shot	Three	Unsuccessful	3 Point	6 - 0 seconds	Defensive Rebound	Zone	Successful	Lost
#1796	Third	83	Win	QF	Q4 & OT	Two	One	Zero	Two	Two	Zero	Two or More	One	Winning	Inbound - Endline	Equal Numbers	Shot	Two	Unsuccessful	2 Point - Left - 45	6 - 0 seconds	Defensive Rebound	Zone	Successful	Lost
#5037	Second	79	Win	Pool	Q4 & OT	Three	Zero	Two	Zero	Two	One	Zero	Two	Winning	Defensive Rebound	Equal Numbers	Shot	Two	Successful	2 Point - Centre - Near	12 - 7 seconds	Basket Scored	4 man Press	Unsuccessful	Basket Scored
#4702	Other	81	Win	Pool	Q4 & OT	Zero or One	Two	One	One	Two	Zero	Two or More	One	Losing	Free Throw	Equal Numbers	Shot	One	Unsuccessful	No Shot Loc	Dead	FT	No Def Sys	Successful	Maintained
#2593	First	110	Win	Pool	Q4 & OT	Zero or One	Two	One	One	Three	Zero	Two or More	Zero	Winning	Free Throw	Equal Numbers	Shot	One	Successful	No Shot Loc	Dead	Basket Scored	No Def Sys	Unsuccessful	Basket Scored
#5690	Fifth	65	Win	Pool	Q3	Zero or One	Two	One	One	Two	One	Zero	Two	Losing	Turnover	Equal Numbers	Shot	Two	Successful	2 Point - Centre - Near	24 - 18 seconds	Basket Scored	No Def Sys	Unsuccessful	Basket Scored
#1255	Other	4	Loss	QF	Q1	Two	Zero	One	One	Two	Zero	Two or More	One	Losing	Turnover	Equal Numbers	Shot	Two	Successful	2 Point - Centre - Near	24 - 18 seconds	Basket Scored	No Def Sys	Unsuccessful	Basket Scored
#3795	Fifth	112	Win	Pool	Q4 & OT	Zero or One	Two	One	One	Two	One	Zero	Two	Winning	Inbound - Baseline	Equal Numbers	No Shot	No Shot	No Shot	No Shot Loc	No Shot	Foul For	4 man Press	Unsuccessful	Maintained
#2435	Other	46	Win	Pool	Q2	Zero or One	Two	One	One	Two	Zero	One	Two	Winning	Defensive Rebound	Equal Numbers	Shot	Two	Successful	2 Point - Centre - Near	12 - 7 seconds	Basket Scored When Fouled	1 man Press	Unsuccessful	Maintained
#5671	Fifth	46	Win	Pool	Q2	Zero or One	Two	One	One	Two	One	Zero	Two	Losing	Inbound - Baseline	Equal Numbers	No Shot	No Shot	No Shot	No Shot Loc	No Shot	Out of Bounds	1 man Press	Unsuccessful	Maintained
#269	Fourth	74	Loss	MM	Q4 & OT	Zero or One	Two	One	One	Two	One	Zero	Two	Losing	Sideline - Back	Equal Numbers	Shot	Two	Successful	2 Point - Centre - Near	12 - 7 seconds	Basket Scored	3 man Press	Unsuccessful	Basket Scored
#136	Second	47	Loss	MM	Q2	Two	One	Zero	Two	Two	One	Zero	Two	Losing	Free Throw	Equal Numbers	Shot	One	Unsuccessful	No Shot Loc	Dead	FT	No Def Sys	Successful	Maintained
#4066	Other	38	Win	Pool	Q2	Two	Zero	One	One	Two	One	Zero	Two	Winning	Offensive Rebound	Equal Numbers	Shot	Two	Successful	2 Point - Left - 45	6 - 0 seconds	Basket Scored	Zone	Unsuccessful	Basket Scored
#1328	Other	77	Loss	QF	Q4 & OT	Two	Zero	One	One	Two	Zero	Two or More	One	Losing	Offensive Rebound	Equal Numbers	Shot	Two	Successful	2 Point - Centre - Near	12 - 7 seconds	Basket Scored	Zone	Unsuccessful	Basket Scored
#1832	Other	11	Loss	QF	Q1	Two	Zero	Two	One	Zero or One	Two	One	One	Drawing	Defensive Rebound	Equal Numbers	Shot	Two	Unsuccessful	2 Point - Left - 45	12 - 7 seconds	Defensive Rebound	Zone	Successful	Lost
#2790	Other	86	Loss	Pool	Q4 & OT	Zero or One	Two	Zero	Two	Three	Zero	Zero	Two	Losing	Inbound - Baseline	Number Advantage	Shot	Two	Unsuccessful	2 Point - Left - 45	12 - 7 seconds	Defensive Rebound	Zone	Successful	Lost
#2978	Other	67	Loss	Pool	Q4 & OT	Three	Zero	Two	Zero	Zero or One	Two	One	One	Drawing	Inbound - Baseline	Equal Numbers	Shot	Two	Unsuccessful	2 Point - Right - 45	6 - 0 seconds	Defensive Rebound	Zone	Successful	Lost
#3722	Fifth	39	Win	Pool	Q2	Zero or One	Two	One	One	Two	One	Zero	Two	Losing	Inbound - Baseline	Number Advantage	Shot	Two	Unsuccessful	2 Point - Centre - Near	17 - 13 seconds	Foul For	Zone	Unsuccessful	Maintained
#1209	First	53	Win	QF	Q3	Two	One	Zero	Two	Two	Zero	One	Two	Winning	Offensive Rebound	Equal Numbers	Shot	Two	Successful	2 Point - Centre - Mid	12 - 7 seconds	Basket Scored	Zone	Unsuccessful	Basket Scored
#1661	Fifth	37	Loss	QF	Q2	Zero or One	Two	One	One	Two	One	Zero	Two	Losing	Inbound - Baseline	Equal Numbers	No Shot	No Shot	No Shot	No Shot Loc	No Shot	Handling Error	Zone	Successful	Lost
#3046	Fourth	59	Win	Pool	Q3	Zero or One	Two	One	One	Three	Zero	Two or More	Zero	Losing	Defensive Rebound	Equal Numbers	No Shot	No Shot	No Shot	No Shot Loc	No Shot	Other	Zone	Unsuccessful	Maintained
#5596	Other	67	Loss	Pool	Q3	Zero or One	Two	One	One	Zero or One	Two	One	One	Winning	Inbound - Baseline	Equal Numbers	No Shot	No Shot	No Shot	No Shot Loc	No Shot	Foul For	5 man Press	Unsuccessful	Maintained
#2558	First	75	Win	Pool	Q3	Two	Zero	Two	One	Zero or One	Two	One	One	Winning	Free Throw	Equal Numbers	Shot	One	Successful	No Shot Loc	Dead	Basket Scored	No Def Sys	Unsuccessful	Basket Scored
#4910	Other	76	Win	Pool	Q3	Zero or One	Three or More	Zero	One	Two	Zero	Two or More	One	Losing	Defensive Rebound	Equal Numbers	No Shot	No Shot	No Shot	No Shot Loc	No Shot	Foul For	4 man Press	Unsuccessful	Maintained
#5968	First	42	Win	Pool	Q2	Zero or One	One	Two	Zero	Two	Zero	One	Two	Winning	Free Throw	Equal Numbers	Shot	One	Successful	No Shot Loc	Dead	Basket Scored	No Def Sys	Unsuccessful	Basket Scored
#3496	Third	14	Win	Pool	Q1	Zero or One	Two	One	One	Zero or One	Two	One	One	Winning	Offensive Rebound	Equal Numbers	Shot	Two	Unsuccessful	2 Point - Centre - Near	12 - 7 seconds	Offensive Rebound	Zone	Unsuccessful	Maintained
#2	First	2	Win	MM	Q1	Two	Zero	Two	One	Two	One	Zero	Two	Losing	Inbound - Baseline	Equal Numbers	Shot	Two	Unsuccessful	2 Point - Centre - Long	17 - 13 seconds	Defensive Rebound	Zone	Successful	Lost
#3250	Third	71	Win	Pool	Q3	Two	One	Zero	Two	Zero or One	One	Two or More	One	Winning	Free Throw	Equal Numbers	Shot	One	Successful	No Shot Loc	Dead	Basket Scored	No Def Sys	Unsuccessful	Basket Scored
#3342	Fourth	65	Win	Pool	Q3	Zero or One	Three or More	Zero	One	Zero or One	Three or More	Zero	One	Winning	Defensive Rebound	Number Advantage	Shot	Two	Unsuccessful	2 Point - Left - 45	6 - 0 seconds	Defensive Rebound	Zone	Successful	Lost
#4819	Fifth	103	Win	Pool	Q4 & OT	Two	One	Zero	Two	Zero or One	Two	One	One	Winning	Offensive Rebound	Equal Numbers	Shot	Two	Successful	2 Point - Centre - Near	12 - 7 seconds	Basket Scored	Zone	Unsuccessful	Basket Scored
#3689	Fifth	6	Win	Pool	Q1	Zero or One	Three or More	Zero	One	Two	One	Zero	Two	Losing	Defensive Rebound	Equal Numbers	Shot	Two	Unsuccessful	2 Point - Centre - Near	17 - 13 seconds	Foul For	Zone	Unsuccessful	Maintained
#732	Fourth	40	Loss	SF	Q2	Two	One	Zero	Two	Zero or One	Two	One	One	Losing	Inbound - Baseline	Equal Numbers	Shot	Two	Unsuccessful	2 Point - Centre - Mid	12 - 7 seconds	Offensive Rebound	1 man Press	Unsuccessful	Maintained
#1556	Second	35	Win	QF	Q2	Two	One	Zero	Two	Zero or One	Two	One	One	Winning	Defensive Rebound	Equal Numbers	Shot	Two	Unsuccessful	2 Point - Centre - Near	6 - 0 seconds	Defensive Rebound	Zone	Successful	Lost
#4805	Fifth	89	Win	Pool	Q4 & OT	Two	One	Zero	Two	Zero or One	Two	One	One	Winning	Turnover	Equal Numbers	Shot	Two	Successful	2 Point - Centre - Mid	17 - 13 seconds	Basket Scored	4 man Press	Unsuccessful	Basket Scored
#2024	Fifth	6	Loss	Pool	Q1	Zero or One	Two	One	One	Zero or One	Two	One	One	Winning	Offensive Rebound	Equal Numbers	Shot	Two	Successful	2 Point - Centre - Near	12 - 7 seconds	Basket Scored	Zone	Unsuccessful	Basket Scored
#5157	Other	20	Win	Pool	Q1	Two	One	Zero	Two	Two	Zero	Two or More	One	Winning	Turnover	Equal Numbers	No Shot	No Shot	No Shot	No Shot Loc	No Shot	Foul For	5 man Press	Unsuccessful	Maintained
#4460	Third	20	Loss	Pool	Q2	Zero or One	Two	One	One	Two	One	Zero	Two	Losing	Inbound - Baseline	Number Advantage	Shot	Two	Unsuccessful	2 Point - Centre - Mid	17 - 13 seconds	Defensive Rebound	Zone	Successful	Lost
#2951	Other	40	Loss	Pool	Q3	Three	Zero	Two	Zero	Zero or One	Two	One	One	Winning	Defensive Rebound	Equal Numbers	Shot	Two	Successful	2 Point - Left - 45	12 - 7 seconds	Basket Scored	1 man Press	Unsuccessful	Basket Scored
#146	Second	57	Loss	MM	Q3	Two	One	Zero	Two	Zero or One	Two	One	One	Losing	Offensive Rebound	Equal Numbers	Shot	Two	Unsuccessful	2 Point - Centre - Near	12 - 7 seconds	Offensive Rebound	Zone	Unsuccessful	Maintained
#1178	First	22	Win	QF	Q1	Zero or One	Two	One	One	Two	Zero	One	Two	Losing	Defensive Rebound	Equal Numbers	No Shot	No Shot	No Shot	No Shot Loc	No Shot	Out of Bounds	2 man Press	Successful	Lost
#1538	Second	17	Win	QF	Q1	Two	One	Zero	Two	Zero or One	Two	One	One	Winning	Defensive Rebound	Equal Numbers	No Shot	No Shot	No Shot	No Shot Loc	No Shot	Other	Highline	Unsuccessful	Maintained
#527	Fifth	27	Win	5678	Q2	Zero or One	Two	One	One	Two	Zero	One	Two	Winning	Sideline - Front	Equal Numbers	Shot	Two	Unsuccessful	2 Point - Left - Base	6 - 0 seconds	Defensive Rebound	Zone	Successful	Lost
#749	Fourth	57	Loss	SF	Q3	Two	One	Zero	Two	Zero or One	Two	One	One	Losing	Free Throw	Equal Numbers	Shot	One	Unsuccessful	No Shot Loc	Dead	FT	No Def Sys	Successful	Maintained
#4889	Other	55	Win	Pool	Q2	Zero or One	Two	One	One	Two	Zero	Two or More	One	Losing	Inbound - Baseline	Equal Numbers	No Shot	No Shot	No Shot	No Shot Loc	No Shot	Out of Bounds	3 man Press	Successful	Lost
#1376	Fourth	31	Win	QF	Q2	Zero or One	Two	One	One	Two	One	Zero	Two	Winning	Inbound - Baseline	Equal Numbers	Shot	Two	Successful	2 Point - Centre - Mid	6 - 0 seconds	Basket Scored	Zone	Unsuccessful	Basket Scored
#847	Third	69	Loss	SF	Q3	Two	One	Zero	Two	Two	Zero	Two or More	One	Losing	Defensive Rebound	Equal Numbers	No Shot	No Shot	No Shot	No Shot Loc	No Shot	Out of Bounds	3 man Press	Unsuccessful	Maintained
#119	Second	30	Loss	MM	Q2	Two	One	Zero	Two	Zero or One	Two	One	One	Losing	Defensive Rebound	Equal Numbers	No Shot	No Shot	No Shot	No Shot Loc	No Shot	Foul Against	2 man Press	Successful	Lost
#1306	Other	55	Loss	QF	Q3	Two	Zero	One	One	Two	One	Zero	Two	Losing	Inbound - Baseline	Number Advantage	Shot	Two	Successful	2 Point - Centre - Near	17 - 13 seconds	Basket Scored	2 man Press	Unsuccessful	Basket Scored
#3770	Fifth	87	Win	Pool	Q4 & OT	Zero or One	Two	One	One	Two	One	Zero	Two	Losing	Sideline - Back	Equal Numbers	Shot	Two	Unsuccessful	2 Point - Left - Base	17 - 13 seconds	Out of Bounds	Zone	Successful	Lost
#4199	Other	68	Loss	Pool	Q3	Two	Zero	Two	One	Zero or One	Two	One	One	Losing	Free Throw	Equal Numbers	Shot	One	Successful	No Shot Loc	Dead	Basket Scored	No Def Sys	Unsuccessful	Basket Scored
#4346	Fourth	103	Loss	Pool	Q4 & OT	Zero or One	Three or More	Zero	One	Zero or One	Two	One	One	Winning	Free Throw	Equal Numbers	Shot	One	Unsuccessful	No Shot Loc	Dead	Out of Bounds	No Def Sys	Successful	Lost
#492	Other	101	Loss	5678	Q4 & OT	Zero or One	One	Two	One	Zero or One	Three or More	Zero	One	Losing	Free Throw	Equal Numbers	Shot	One	Unsuccessful	No Shot Loc	Dead	FT	No Def Sys	Successful	Maintained
#4997	Second	39	Win	Pool	Q2	Zero or One	One	Two	Zero	Two	One	Zero	Two	Losing	Turnover	Equal Numbers	Shot	Two	Successful	2 Point - Centre - Near	6 - 0 seconds	Basket Scored	1 man Press	Unsuccessful	Basket Scored
#5840	Second	7	Loss	Pool	Q1	Two	One	Zero	Two	Zero or One	Two	One	One	Winning	Turnover	Equal Numbers	Shot	Two	Unsuccessful	2 Point - Centre - Near	24 - 18 seconds	Offensive Rebound	No Def Sys	Unsuccessful	Maintained
#116	Second	27	Loss	MM	Q2	Two	One	Zero	Two	Zero or One	Two	One	One	Losing	Sideline - Front	Equal Numbers	Shot	Two	Successful	2 Point - Centre - Long	6 - 0 seconds	Basket Scored	Zone	Unsuccessful	Basket Scored
#3458	Other	70	Win	Pool	Q3	Two	One	Zero	Two	Zero or One	Three or More	Zero	One	Losing	Inbound - Baseline	Equal Numbers	Shot	Two	Unsuccessful	2 Point - Centre - Mid	12 - 7 seconds	Defensive Rebound	2 man Press	Successful	Lost
#4650	Other	29	Win	Pool	Q2	Zero or One	Two	One	One	Zero or One	Two	One	One	Losing	Inbound - Baseline	Equal Numbers	Shot	Three	Unsuccessful	2 Point - Centre - Long	24 - 18 seconds	Offensive Rebound	Zone	Unsuccessful	Maintained
#1141	Other	79	Loss	5678	Q4 & OT	Two	One	Zero	Two	Zero or One	Two	One	One	Drawing	Sideline - Front	Equal Numbers	No Shot	No Shot	No Shot	No Shot Loc	No Shot	Out of Bounds	Zone	Unsuccessful	Maintained
#5959	First	33	Win	Pool	Q2	Zero or One	One	Two	Zero	Two	Zero	One	Two	Winning	Inbound - Baseline	Equal Numbers	Shot	Two	Successful	2 Point - Centre - Mid	17 - 13 seconds	Basket Scored	Zone	Unsuccessful	Basket Scored
#1089	Other	27	Loss	5678	Q2	Two	Zero	Zero	Two	Zero or One	Two	One	One	Winning	Inbound - Baseline	Equal Numbers	No Shot	No Shot	No Shot	No Shot Loc	No Shot	Violation Against	3 man Press	Successful	Lost
#1992	Third	86	Win	Pool	Q4 & OT	Two	One	Zero	Two	Zero or One	Two	One	One	Losing	Inbound - Baseline	Equal Numbers	Shot	Two	Successful	2 Point - Right - 45	12 - 7 seconds	Basket Scored	Zone	Unsuccessful	Basket Scored
#4394	Other	42	Loss	Pool	Q2	Two	One	Zero	Two	Two	One	Zero	Two	Losing	Defensive Rebound	Equal Numbers	Shot	Two	Unsuccessful	2 Point - Centre - Mid	17 - 13 seconds	Defensive Rebound	Zone	Successful	Lost
#885	First	12	Win	SF	Q1	Two	Zero	Two	One	Zero or One	Two	One	One	Winning	Inbound - Baseline	Equal Numbers	Shot	Three	Unsuccessful	2 Point - Centre - Long	12 - 7 seconds	Offensive Rebound	Zone	Unsuccessful	Maintained
#2682	Fifth	84	Loss	Pool	Q4 & OT	Zero or One	Two	One	One	Two	Zero	Two or More	One	Losing	Free Throw	Equal Numbers	Shot	One	Successful	No Shot Loc	Dead	Basket Scored	No Def Sys	Unsuccessful	Basket Scored
#3417	Other	29	Win	Pool	Q2	Zero or One	Three or More	Zero	One	Three	Zero	Two or More	Zero	Losing	Turnover	Equal Numbers	No Shot	No Shot	No Shot	No Shot Loc	No Shot	Foul For	3 man Press	Unsuccessful	Maintained
#323	Third	36	Win	MM	Q2	Two	One	Zero	Two	Zero or One	Two	One	One	Losing	Turnover	Equal Numbers	No Shot	No Shot	No Shot	No Shot Loc	No Shot	Foul For	No Def Sys	Unsuccessful	Maintained
#5273	First	39	Loss	Pool	Q3	Zero or One	Two	One	One	Two	One	Zero	Two	Winning	Turnover	Equal Numbers	No Shot	No Shot	No Shot	No Shot Loc	No Shot	Foul Against	Zone	Successful	Lost
#1700	Fifth	76	Loss	QF	Q4 & OT	Zero or One	Two	One	One	Two	One	Zero	Two	Losing	Inbound - Baseline	Equal Numbers	Shot	Three	Successful	2 Point - Centre - Long	17 - 13 seconds	Basket Scored	Zone	Unsuccessful	Basket Scored
#543	Fifth	43	Win	5678	Q2	Three	Zero	Two	Zero	Two	Zero	One	Two	Winning	Inbound - Baseline	Equal Numbers	Shot	Two	Successful	2 Point - Centre - Near	17 - 13 seconds	Basket Scored	2 man Press	Unsuccessful	Basket Scored
#809	Third	31	Loss	SF	Q2	Zero or One	Two	One	One	Two	Two	One	Zero	Losing	Inbound - Baseline	Equal Numbers	Shot	Two	Unsuccessful	2 Point - Centre - Near	17 - 13 seconds	Defensive Rebound	Zone	Successful	Lost
#4323	Fourth	80	Loss	Pool	Q3	Zero or One	Two	One	One	Two	One	One	One	Winning	Inbound - Endline	Equal Numbers	Shot	Two	Successful	2 Point - Centre - Mid	17 - 13 seconds	Basket Scored	Zone	Unsuccessful	Basket Scored
#5683	Fifth	58	Win	Pool	Q2	Zero or One	Two	One	One	Two	One	Zero	Two	Losing	Offensive Rebound	Equal Numbers	Shot	Two	Unsuccessful	2 Point - Centre - Near	12 - 7 seconds	Defensive Rebound	Zone	Successful	Lost
#3422	Other	34	Win	Pool	Q2	Zero or One	Three or More	Zero	One	Three	Zero	Two or More	Zero	Losing	Free Throw	Equal Numbers	Shot	One	Successful	No Shot Loc	Dead	Basket Scored	No Def Sys	Unsuccessful	Basket Scored
#2262	Other	45	Loss	Pool	Q3	Two	Zero	Two	One	Two	One	One	One	Losing	Turnover	Equal Numbers	No Shot	No Shot	No Shot	No Shot Loc	No Shot	Foul For	Zone	Unsuccessful	Maintained
#4874	Other	40	Win	Pool	Q2	Zero or One	Two	One	One	Two	Zero	Two or More	One	Losing	Sideline - Front	Equal Numbers	Shot	Two	Unsuccessful	2 Point - Centre - Near	6 - 0 seconds	Defensive Rebound	Zone	Successful	Lost
#5206	Other	69	Win	Pool	Q3	Two	One	Zero	Two	Two	One	One	One	Winning	Sideline - Back	Equal Numbers	Shot	Two	Successful	2 Point - Centre - Near	6 - 0 seconds	Basket Scored When Fouled	2 man Press	Unsuccessful	Maintained
#3815	Other	14	Win	Pool	Q1	Two	One	Zero	Two	Zero or One	Three or More	Zero	One	Winning	Inbound - Baseline	Equal Numbers	Shot	Two	Successful	2 Point - Centre - Near	6 - 0 seconds	Basket Scored	3 man Press	Unsuccessful	Basket Scored		Unsuccessful Away Defence
#508	Fifth	8	Win	5678	Q1	Zero or One	Two	One	One	Two	Zero	One	Two	Winning	Inbound - Baseline	Equal Numbers	Shot	Two	Unsuccessful	2 Point - Centre - Near	17 - 13 seconds	Foul For	3 man Press	Unsuccessful	Maintained
#3937	Second	17	Win	Pool	Q1	Two	One	Zero	Two	Two	Zero	One	Two	Winning	Defensive Rebound	Equal Numbers	Shot	Two	Unsuccessful	2 Point - Centre - Near	17 - 13 seconds	Foul For	No Def Sys	Unsuccessful	Maintained
#435	Other	44	Loss	5678	Q2	Two	Zero	One	One	Three	Zero	Two or More	Zero	Losing	Inbound - Baseline	Equal Numbers	Shot	Two	Unsuccessful	2 Point - Centre - Near	17 - 13 seconds	Defensive Rebound	4 man Press	Successful	Lost
#3505	Third	23	Win	Pool	Q2	Zero or One	Two	One	One	Zero or One	Two	One	One	Winning	Defensive Rebound	Equal Numbers	Shot	Two	Successful	2 Point - Left - 45	12 - 7 seconds	Basket Scored	2 man Press	Unsuccessful	Basket Scored
#3880	Other	79	Win	Pool	Q4 & OT	Two	One	Zero	Two	Zero or One	Two	One	One	Winning	Inbound - Baseline	Equal Numbers	No Shot	No Shot	No Shot	No Shot Loc	No Shot	Foul Against	3 man Press	Successful	Lost
#5394	Third	78	Win	Pool	Q3	Two	Zero	Two	One	Two	One	Zero	Two	Winning	Turnover	Equal Numbers	Shot	Three	Unsuccessful	3 Point	24 - 18 seconds	Defensive Rebound	Zone	Successful	Lost
#5725	Fifth	100	Win	Pool	Q4 & OT	Zero or One	Two	One	One	Zero or One	One	Two or More	Zero	Winning	Free Throw	Equal Numbers	Shot	One	Successful	No Shot Loc	Dead	Basket Scored	No Def Sys	Unsuccessful	Basket Scored
#4050	Other	22	Win	Pool	Q1	Two	Zero	One	One	Two	One	Zero	Two	Drawing	Inbound - Baseline	Equal Numbers	No Shot	No Shot	No Shot	No Shot Loc	No Shot	Handling Error	Zone	Successful	Lost
#555	Fifth	55	Win	5678	Q3	Zero or One	Two	One	One	Zero or One	Two	One	One	Winning	Free Throw	Equal Numbers	Shot	One	Successful	No Shot Loc	Dead	Basket Scored	No Def Sys	Unsuccessful	Basket Scored
#886	First	13	Win	SF	Q1	Two	Zero	Two	One	Zero or One	Two	One	One	Winning	Offensive Rebound	Equal Numbers	Shot	Two	Unsuccessful	2 Point - Left - 45	6 - 0 seconds	Defensive Rebound	Zone	Successful	Lost
#3528	Third	46	Win	Pool	Q2	Zero or One	Two	One	One	Zero or One	One	Two or More	Zero	Winning	Turnover	Equal Numbers	No Shot	No Shot	No Shot	No Shot Loc	No Shot	Foul For	No Def Sys	Unsuccessful	Maintained
#4168	Other	37	Loss	Pool	Q2	Zero or One	One	Two	Zero	Three	Zero	Two or More	Zero	Losing	Inbound - Baseline	Equal Numbers	Shot	Two	Successful	2 Point - Right - 45	6 - 0 seconds	Basket Scored	4 man Press	Unsuccessful	Basket Scored
#270	Fourth	75	Loss	MM	Q4 & OT	Zero or One	Two	One	One	Two	One	Zero	Two	Losing	Inbound - Baseline	Equal Numbers	Shot	Two	Successful	2 Point - Centre - Mid	17 - 13 seconds	Basket Scored	3 man Press	Unsuccessful	Basket Scored
#2349	Fourth	58	Loss	Pool	Q3	Zero or One	Two	One	One	Two	Zero	One	Two	Losing	Defensive Rebound	Equal Numbers	Shot	Three	Unsuccessful	3 Point	17 - 13 seconds	Basket Scored	Zone	Unsuccessful	Basket Scored
#6025	First	99	Win	Pool	Q4 & OT	Zero or One	Two	One	One	Two	One	Zero	Two	Winning	Turnover	Equal Numbers	Shot	Two	Unsuccessful	2 Point - Centre - Near	24 - 18 seconds	Offensive Rebound	No Def Sys	Unsuccessful	Maintained
#4818	Fifth	102	Win	Pool	Q4 & OT	Two	One	Zero	Two	Zero or One	Two	One	One	Winning	Turnover	Equal Numbers	Shot	Two	Unsuccessful	2 Point - Centre - Mid	17 - 13 seconds	Offensive Rebound	3 man Press	Unsuccessful	Maintained
#5015	Second	57	Win	Pool	Q3	Three	Zero	Two	Zero	Two	One	Zero	Two	Winning	Defensive Rebound	Equal Numbers	No Shot	No Shot	No Shot	No Shot Loc	No Shot	Handling Error	3 man Press	Successful	Lost
#28	First	28	Win	MM	Q2	Zero or One	Two	One	One	Two	One	Zero	Two	Winning	Free Throw	Equal Numbers	Shot	One	Unsuccessful	No Shot Loc	Dead	Defensive Rebound	No Def Sys	Successful	Lost
#5738	Fifth	113	Win	Pool	Q4 & OT	Zero or One	Two	One	One	Zero or One	One	Two or More	Zero	Drawing	Defensive Rebound	Equal Numbers	No Shot	No Shot	No Shot	No Shot Loc	No Shot	Foul For	Zone	Unsuccessful	Maintained
#4114	Other	86	Win	Pool	Q4 & OT	Two	Zero	One	One	Two	One	Zero	Two	Losing	Free Throw	Equal Numbers	Shot	One	Unsuccessful	No Shot Loc	Dead	Defensive Rebound	No Def Sys	Successful	Lost
#4738	Fifth	22	Win	Pool	Q1	Two	Zero	One	Two	Zero or One	Two	One	One	Winning	Defensive Rebound	Number Advantage	Shot	Two	Successful	2 Point - Centre - Near	17 - 13 seconds	Basket Scored	Zone	Unsuccessful	Basket Scored
#2956	Other	45	Loss	Pool	Q3	Three	Zero	Two	Zero	Zero or One	Two	One	One	Winning	Inbound - Baseline	Number Advantage	Shot	Two	Unsuccessful	2 Point - Left - Base	12 - 7 seconds	Defensive Rebound	2 man Press	Successful	Lost
#4031	Other	3	Win	Pool	Q1	Two	Zero	One	One	Two	One	Zero	Two	Drawing	Inbound - Baseline	Number Advantage	Shot	Two	Unsuccessful	2 Point - Centre - Mid	12 - 7 seconds	Foul For	Highline	Unsuccessful	Maintained
#1854	Other	33	Loss	QF	Q2	Two	Zero	Two	One	Zero or One	Two	One	One	Losing	Inbound - Baseline	Equal Numbers	Shot	Two	Successful	2 Point - Left - 45	12 - 7 seconds	Basket Scored	Highline	Unsuccessful	Basket Scored
#4537	First	16	Win	Pool	Q1	Two	Zero	Two	One	Two	Zero	Two or More	One	Winning	Defensive Rebound	Equal Numbers	No Shot	No Shot	No Shot	No Shot Loc	No Shot	Foul Against	2 man Press	Successful	Lost
#4858	Other	24	Win	Pool	Q1	Zero or One	Two	One	One	Two	Zero	One	Two	Losing	Sideline - Front	Equal Numbers	No Shot	No Shot	No Shot	No Shot Loc	No Shot	Foul For	5 man Press	Unsuccessful	Maintained
#2948	Other	37	Loss	Pool	Q2	Three	Zero	Two	Zero	Zero or One	Three or More	Zero	One	Winning	Free Throw	Equal Numbers	Shot	One	Successful	No Shot Loc	Dead	Basket Scored	No Def Sys	Unsuccessful	Basket Scored
#5580	Other	51	Loss	Pool	Q3	Two	One	Zero	Two	Zero or One	Two	One	One	Winning	Inbound - Baseline	Equal Numbers	Shot	Two	Successful	2 Point - Centre - Near	12 - 7 seconds	Basket Scored	3 man Press	Unsuccessful	Basket Scored
#5659	Fifth	34	Win	Pool	Q2	Zero or One	Two	One	One	Zero or One	Two	One	One	Losing	Inbound - Baseline	Number Advantage	Shot	Two	Successful	2 Point - Centre - Near	17 - 13 seconds	Basket Scored	Zone	Unsuccessful	Basket Scored
#2722	Other	18	Loss	Pool	Q1	Zero or One	Three or More	Zero	One	Zero or One	Two	One	One	Losing	Inbound - Baseline	Number Advantage	Shot	Two	Unsuccessful	2 Point - Centre - Long	17 - 13 seconds	Offensive Rebound	Zone	Unsuccessful	Maintained
#3684	Fifth	1	Win	Pool	Q1	Zero or One	Three or More	Zero	One	Two	One	Zero	Two	Drawing	Other Start	Equal Numbers	Shot	Two	Successful	2 Point - Centre - Near	24 - 18 seconds	Basket Scored	Zone	Unsuccessful	Basket Scored
#1612	Second	91	Win	QF	Q4 & OT	Two	One	Zero	Two	Three	Zero	Two or More	Zero	Winning	Sideline - Front	Equal Numbers	No Shot	No Shot	No Shot	No Shot Loc	No Shot	Foul For	1 man Press	Unsuccessful	Maintained
#252	Fourth	57	Loss	MM	Q3	Zero or One	Two	One	One	Two	One	Zero	Two	Losing	Inbound - Baseline	Equal Numbers	Shot	Two	Unsuccessful	2 Point - Left - Base	6 - 0 seconds	Offensive Rebound	3 man Press	Unsuccessful	Maintained
#909	First	36	Win	SF	Q2	Zero or One	Two	One	One	Two	Two	One	Zero	Winning	Inbound - Baseline	Equal Numbers	No Shot	No Shot	No Shot	No Shot Loc	No Shot	Out of Bounds	Zone	Unsuccessful	Maintained
#3504	Third	22	Win	Pool	Q1	Zero or One	Two	One	One	Zero or One	Two	One	One	Winning	Inbound - Baseline	Equal Numbers	Shot	Three	Unsuccessful	3 Point	12 - 7 seconds	Out of Bounds	3 man Press	Successful	Lost
#3980	Second	60	Win	Pool	Q3	Two	One	Zero	Two	Two	Zero	One	Two	Winning	Defensive Rebound	Equal Numbers	Shot	Two	Successful	2 Point - Centre - Near	24 - 18 seconds	Basket Scored	No Def Sys	Unsuccessful	Basket Scored
#6029	First	103	Win	Pool	Q4 & OT	Zero or One	Two	One	One	Two	One	Zero	Two	Winning	Defensive Rebound	Equal Numbers	Shot	Two	Unsuccessful	2 Point - Centre - Near	24 - 18 seconds	Defensive Rebound	No Def Sys	Successful	Lost
#860	Third	82	Loss	SF	Q4 & OT	Two	One	Zero	Two	Zero or One	Two	One	One	Losing	Sideline - Back	Equal Numbers	Shot	Two	Unsuccessful	2 Point - Centre - Mid	6 - 0 seconds	Defensive Rebound	Highline	Successful	Lost
#1419	Fourth	74	Win	QF	Q3	Zero or One	Two	One	One	Two	One	Zero	Two	Winning	Free Throw	Equal Numbers	Shot	One	Unsuccessful	No Shot Loc	Dead	FT	No Def Sys	Successful	Maintained
#5148	Other	11	Win	Pool	Q1	Two	One	Zero	Two	Two	Zero	Two or More	One	Winning	Defensive Rebound	Equal Numbers	Shot	Two	Unsuccessful	2 Point - Left - Elbow	12 - 7 seconds	Defensive Rebound	3 man Press	Successful	Lost
#867	Third	89	Loss	SF	Q4 & OT	Two	One	Zero	Two	Zero or One	Two	One	One	Losing	Turnover	Equal Numbers	Shot	Two	Successful	2 Point - Centre - Near	24 - 18 seconds	Basket Scored	No Def Sys	Unsuccessful	Basket Scored
#2721	Other	17	Loss	Pool	Q1	Zero or One	Three or More	Zero	One	Zero or One	Two	One	One	Losing	Inbound - Baseline	Equal Numbers	Shot	Two	Unsuccessful	2 Point - Centre - Mid	12 - 7 seconds	Defensive Rebound	Zone	Successful	Lost
#1892	Other	71	Loss	QF	Q4 & OT	Two	Zero	Two	One	Two	One	Zero	Two	Losing	Inbound - Baseline	Equal Numbers	No Shot	No Shot	No Shot	No Shot Loc	No Shot	Foul For	3 man Press	Unsuccessful	Maintained
#3794	Fifth	111	Win	Pool	Q4 & OT	Zero or One	Two	One	One	Two	One	Zero	Two	Winning	Inbound - Baseline	Number Advantage	Shot	Two	Successful	2 Point - Centre - Near	17 - 13 seconds	Basket Scored	2 man Press	Unsuccessful	Basket Scored
#4083	Other	55	Win	Pool	Q3	Two	Zero	One	One	Two	One	Zero	Two	Losing	Inbound - Baseline	Number Advantage	Shot	Two	Unsuccessful	2 Point - Centre - Near	17 - 13 seconds	Offensive Rebound	Zone	Unsuccessful	Maintained
#4737	Fifth	21	Win	Pool	Q1	Two	Zero	One	Two	Zero or One	Two	One	One	Winning	Inbound - Baseline	Equal Numbers	No Shot	No Shot	No Shot	No Shot Loc	No Shot	Other	Zone	Successful	Lost
#2108	Fifth	90	Loss	Pool	Q4 & OT	Zero or One	Two	One	One	Two	One	Zero	Two	Losing	Sideline - Back	Equal Numbers	Shot	Three	Unsuccessful	3 Point	17 - 13 seconds	Defensive Rebound	Highline	Successful	Lost
#1156	Other	94	Loss	5678	Q4 & OT	Two	One	Zero	Two	Zero or One	Two	One	One	Losing	Sideline - Back	Equal Numbers	No Shot	No Shot	No Shot	No Shot Loc	No Shot	Other	Zone	Unsuccessful	Maintained
#2700	Fifth	102	Loss	Pool	Q4 & OT	Three	Zero	Two	Zero	Zero or One	Two	One	One	Winning	Offensive Rebound	Equal Numbers	No Shot	No Shot	No Shot	No Shot Loc	No Shot	Foul For	Zone	Unsuccessful	Maintained
#3603	First	21	Win	Pool	Q1	Zero or One	Two	One	One	Zero or One	Two	One	One	Losing	Inbound - Baseline	Equal Numbers	Shot	Two	Unsuccessful	2 Point - Centre - Mid	17 - 13 seconds	Defensive Rebound	Highline	Successful	Lost
#744	Fourth	52	Loss	SF	Q3	Two	One	Zero	Two	Zero or One	Two	One	One	Losing	Sideline - Front	Equal Numbers	No Shot	No Shot	No Shot	No Shot Loc	No Shot	Foul For	Zone	Unsuccessful	Maintained
#1258	Other	7	Loss	QF	Q1	Two	Zero	One	One	Two	Zero	Two or More	One	Winning	Defensive Rebound	Number Advantage	No Shot	No Shot	No Shot	No Shot Loc	No Shot	Foul Against	2 man Press	Successful	Lost
#5	First	5	Win	MM	Q1	Two	Zero	Two	One	Two	One	Zero	Two	Drawing	Turnover	Equal Numbers	Shot	Two	Successful	2 Point - Centre - Near	24 - 18 seconds	Basket Scored	No Def Sys	Unsuccessful	Basket Scored
#1281	Other	30	Loss	QF	Q2	Two	Zero	One	One	Zero or One	Two	One	One	Losing	Inbound - Baseline	Equal Numbers	Shot	Two	Successful	2 Point - Centre - Near	12 - 7 seconds	Basket Scored	2 man Press	Unsuccessful	Basket Scored
#3277	Third	98	Win	Pool	Q4 & OT	Two	One	Zero	Two	Zero or One	Two	One	One	Winning	Inbound - Baseline	Equal Numbers	Shot	Three	Successful	3 Point	6 - 0 seconds	Basket Scored	3 man Press	Unsuccessful	Basket Scored
#4426	Other	74	Loss	Pool	Q4 & OT	Two	One	Zero	Two	Two	One	Zero	Two	Losing	Free Throw	Equal Numbers	Shot	One	Unsuccessful	No Shot Loc	Dead	FT	No Def Sys	Successful	Maintained
#1746	Third	33	Win	QF	Q2	Zero or One	Two	One	One	Two	Zero	Two or More	One	Winning	Free Throw	Equal Numbers	Shot	One	Unsuccessful	No Shot Loc	Dead	FT	No Def Sys	Successful	Maintained
#4976	Second	18	Win	Pool	Q1	Three	Zero	Two	Zero	Two	One	Zero	Two	Losing	Defensive Rebound	Equal Numbers	No Shot	No Shot	No Shot	No Shot Loc	No Shot	Foul For	Highline	Unsuccessful	Maintained
#4084	Other	56	Win	Pool	Q3	Two	Zero	One	One	Two	One	Zero	Two	Losing	Offensive Rebound	Equal Numbers	Shot	Two	Successful	2 Point - Centre - Near	12 - 7 seconds	Basket Scored	Zone	Unsuccessful	Basket Scored
#2288	Other	71	Loss	Pool	Q4 & OT	Zero or One	Two	One	One	Two	Zero	Two or More	One	Losing	Inbound - Baseline	Equal Numbers	No Shot	No Shot	No Shot	No Shot Loc	No Shot	Out of Bounds	Zone	Successful	Lost
#320	Third	33	Win	MM	Q2	Two	One	Zero	Two	Zero or One	Two	One	One	Losing	Inbound - Baseline	Equal Numbers	Shot	Three	Unsuccessful	3 Point	6 - 0 seconds	Defensive Rebound	Highline	Successful	Lost
#2364	Fourth	73	Loss	Pool	Q3	Zero or One	Two	One	One	Two	Zero	One	Two	Losing	Free Throw	Equal Numbers	Shot	One	Unsuccessful	No Shot Loc	Dead	FT	No Def Sys	Successful	Maintained
#3964	Second	44	Win	Pool	Q2	Two	One	Zero	Two	Two	Zero	One	Two	Winning	Inbound - Baseline	Equal Numbers	No Shot	No Shot	No Shot	No Shot Loc	No Shot	Out of Bounds	Highline	Unsuccessful	Maintained
#4	First	4	Win	MM	Q1	Two	Zero	Two	One	Two	One	Zero	Two	Losing	Sideline - Front	Equal Numbers	Shot	Two	Successful	2 Point - Centre - Long	12 - 7 seconds	Basket Scored	Zone	Unsuccessful	Basket Scored
#399	Other	8	Loss	5678	Q1	Two	Zero	One	One	Zero or One	Two	One	One	Losing	Inbound - Endline	Equal Numbers	Shot	Two	Unsuccessful	2 Point - Centre - Long	6 - 0 seconds	Defensive Rebound	Zone	Successful	Lost
#6087	Other	56	Loss	Pool	Q3	Two	Zero	Two	One	Two	One	One	One	Losing	Inbound - Baseline	Equal Numbers	Shot	Two	Successful	2 Point - Centre - Near	12 - 7 seconds	Basket Scored	1 man Press	Unsuccessful	Basket Scored
#724	Fourth	32	Loss	SF	Q2	Two	One	Zero	Two	Zero or One	Two	One	One	Losing	Inbound - Baseline	Equal Numbers	Shot	Two	Unsuccessful	2 Point - Left - 45	17 - 13 seconds	Defensive Rebound	1 man Press	Successful	Lost
#4743	Fifth	27	Win	Pool	Q1	Two	Zero	One	Two	Zero or One	Two	One	One	Winning	Defensive Rebound	Number Advantage	Shot	Two	Successful	2 Point - Centre - Near	12 - 7 seconds	Basket Scored	Zone	Unsuccessful	Basket Scored
#3970	Second	50	Win	Pool	Q3	Two	One	Zero	Two	Two	Zero	One	Two	Winning	Inbound - Endline	Equal Numbers	Shot	Two	Unsuccessful	2 Point - Centre - Near	12 - 7 seconds	Defensive Rebound	Zone	Successful	Lost
#4377	Other	25	Loss	Pool	Q1	Two	One	Zero	Two	Zero or One	Two	One	One	Losing	Offensive Rebound	Equal Numbers	Shot	Two	Unsuccessful	2 Point - Right - Base	6 - 0 seconds	Defensive Rebound	Zone	Successful	Lost
#2548	First	65	Win	Pool	Q3	Zero or One	Two	One	One	Zero or One	Two	One	One	Winning	Inbound - Baseline	Equal Numbers	No Shot	No Shot	No Shot	No Shot Loc	No Shot	Other	Highline	Unsuccessful	Maintained
#2802	Second	11	Win	Pool	Q1	Zero or One	Two	One	One	Zero or One	Three or More	Zero	One	Winning	Defensive Rebound	Equal Numbers	Shot	Two	Unsuccessful	2 Point - Centre - Near	17 - 13 seconds	Offensive Rebound	Highline	Unsuccessful	Maintained
#3228	Third	49	Win	Pool	Q2	Zero or One	Two	One	One	Two	Zero	Two or More	One	Winning	Free Throw	Equal Numbers	Shot	One	Successful	No Shot Loc	Dead	Basket Scored	No Def Sys	Unsuccessful	Basket Scored
#5592	Other	63	Loss	Pool	Q3	Zero or One	Two	One	One	Zero or One	Two	One	One	Winning	Inbound - Baseline	Equal Numbers	Shot	Two	Successful	2 Point - Centre - Mid	6 - 0 seconds	Basket Scored	5 man Press	Unsuccessful	Basket Scored
#1787	Third	74	Win	QF	Q4 & OT	Two	One	Zero	Two	Two	Zero	Two or More	One	Winning	Inbound - Endline	Equal Numbers	Shot	Two	Unsuccessful	2 Point - Left - 45	12 - 7 seconds	Defensive Rebound	Zone	Successful	Lost
#4683	Other	62	Win	Pool	Q3	Two	Zero	Two	One	Two	One	One	One	Losing	Turnover	Equal Numbers	No Shot	No Shot	No Shot	No Shot Loc	No Shot	Foul For	2 man Press	Unsuccessful	Maintained
#1309	Other	58	Loss	QF	Q3	Two	Zero	One	One	Two	One	Zero	Two	Losing	Inbound - Baseline	Equal Numbers	Shot	Two	Unsuccessful	2 Point - Left - 45	6 - 0 seconds	Defensive Rebound	Zone	Successful	Lost
#641	Second	38	Win	SF	Q2	Two	One	Zero	Two	Zero or One	Two	One	One	Winning	Defensive Rebound	Equal Numbers	Shot	Two	Successful	2 Point - Left - 45	12 - 7 seconds	Basket Scored	3 man Press	Unsuccessful	Basket Scored
#1145	Other	83	Loss	5678	Q4 & OT	Two	One	Zero	Two	Zero or One	Two	One	One	Losing	Inbound - Endline	Equal Numbers	No Shot	No Shot	No Shot	No Shot Loc	No Shot	Violation Against	Zone	Successful	Lost
#2592	First	109	Win	Pool	Q4 & OT	Zero or One	Two	One	One	Three	Zero	Two or More	Zero	Winning	Sideline - Front	Equal Numbers	No Shot	No Shot	No Shot	No Shot Loc	No Shot	Foul For	Highline	Unsuccessful	Maintained
#4317	Fourth	74	Loss	Pool	Q3	Zero or One	Two	One	One	Two	One	One	One	Winning	Offensive Rebound	Equal Numbers	Shot	Two	Successful	2 Point - Centre - Long	12 - 7 seconds	Basket Scored	Zone	Unsuccessful	Basket Scored
#2022	Fifth	4	Loss	Pool	Q1	Zero or One	Two	One	One	Zero or One	Two	One	One	Winning	Defensive Rebound	Equal Numbers	Shot	Two	Unsuccessful	2 Point - Centre - Near	17 - 13 seconds	Offensive Rebound	Zone	Unsuccessful	Maintained
#858	Third	80	Loss	SF	Q4 & OT	Two	One	Zero	Two	Zero or One	Two	One	One	Losing	Inbound - Baseline	Equal Numbers	Shot	Two	Successful	2 Point - Centre - Long	12 - 7 seconds	Basket Scored	Zone	Unsuccessful	Basket Scored
#4987	Second	29	Win	Pool	Q2	Three	Zero	Two	Zero	Two	One	Zero	Two	Losing	Turnover	Number Advantage	No Shot	No Shot	No Shot	No Shot Loc	No Shot	Foul For	1 man Press	Unsuccessful	Maintained
#855	Third	77	Loss	SF	Q4 & OT	Two	One	Zero	Two	Two	Zero	Two or More	One	Losing	Sideline - Front	Equal Numbers	Shot	Two	Successful	2 Point - Centre - Near	6 - 0 seconds	Basket Scored	2 man Press	Unsuccessful	Basket Scored
#1307	Other	56	Loss	QF	Q3	Two	Zero	One	One	Two	One	Zero	Two	Losing	Inbound - Baseline	Equal Numbers	Shot	Two	Unsuccessful	2 Point - Left - Base	6 - 0 seconds	Defensive Rebound	Zone	Successful	Lost
#554	Fifth	54	Win	5678	Q3	Zero or One	Two	One	One	Zero or One	Two	One	One	Winning	Free Throw	Equal Numbers	Shot	One	Successful	No Shot Loc	Dead	Basket Scored	No Def Sys	Unsuccessful	Basket Scored
#3842	Other	41	Win	Pool	Q2	Two	One	Zero	Two	Zero or One	Two	One	One	Winning	Defensive Rebound	Equal Numbers	Shot	Two	Successful	2 Point - Centre - Near	17 - 13 seconds	Basket Scored	3 man Press	Unsuccessful	Basket Scored
#2142	Second	24	Win	Pool	Q1	Two	One	Zero	Two	Two	Zero	Two or More	One	Winning	Inbound - Endline	Equal Numbers	Shot	Two	Unsuccessful	2 Point - Centre - Near	12 - 7 seconds	Foul For	Zone	Unsuccessful	Maintained
#1627	Fifth	3	Loss	QF	Q1	Zero or One	Two	One	One	Two	One	Zero	Two	Losing	Offensive Rebound	Equal Numbers	Shot	Two	Unsuccessful	2 Point - Right - 45	12 - 7 seconds	Defensive Rebound	Zone	Successful	Lost
#2911	Second	14	Win	Pool	Q4 & OT	Zero or One	Three or More	Zero	Two	Two	One	Zero	Two	Winning	Sideline - Front	Equal Numbers	No Shot	No Shot	No Shot	No Shot Loc	No Shot	Violation Against	Zone	Successful	Lost
#4012	Second	92	Win	Pool	Q4 & OT	Two	One	Zero	Two	Two	Zero	One	Two	Winning	Free Throw	Equal Numbers	Shot	One	Successful	No Shot Loc	Dead	Basket Scored	No Def Sys	Unsuccessful	Basket Scored
#5966	First	40	Win	Pool	Q2	Zero or One	One	Two	Zero	Two	Zero	One	Two	Winning	Offensive Rebound	Equal Numbers	Shot	Two	Unsuccessful	2 Point - Centre - Near	12 - 7 seconds	Foul For	Zone	Unsuccessful	Maintained
#963	First	90	Win	SF	Q4 & OT	Zero or One	Two	One	One	Two	One	Zero	Two	Winning	Sideline - Front	Equal Numbers	Shot	Two	Successful	2 Point - Centre - Near	6 - 0 seconds	Basket Scored	Zone	Unsuccessful	Basket Scored
#1394	Fourth	49	Win	QF	Q3	Zero or One	Two	One	One	Two	One	Zero	Two	Winning	Inbound - Baseline	Equal Numbers	Shot	Two	Successful	2 Point - Right - Elbow	12 - 7 seconds	Basket Scored	Zone	Unsuccessful	Basket Scored
#3521	Third	39	Win	Pool	Q2	Zero or One	Two	One	One	Two	Zero	Two or More	One	Winning	Sideline - Back	Equal Numbers	Shot	Two	Successful	2 Point - Right - 45	17 - 13 seconds	Basket Scored	Highline	Unsuccessful	Basket Scored
#1792	Third	79	Win	QF	Q4 & OT	Two	One	Zero	Two	Two	Zero	Two or More	One	Winning	Inbound - Baseline	Number Advantage	Shot	Two	Successful	2 Point - Centre - Near	17 - 13 seconds	Basket Scored	Zone	Unsuccessful	Basket Scored
#4052	Other	24	Win	Pool	Q1	Two	Zero	One	One	Two	One	Zero	Two	Losing	Inbound - Baseline	Equal Numbers	Shot	Two	Unsuccessful	2 Point - Right - 45	6 - 0 seconds	Offensive Rebound	Zone	Unsuccessful	Maintained
#2974	Other	63	Loss	Pool	Q4 & OT	Three	Zero	Two	Zero	Zero or One	Two	One	One	Winning	Defensive Rebound	Number Advantage	No Shot	No Shot	No Shot	No Shot Loc	No Shot	Violation Against	Zone	Successful	Lost
#1108	Other	46	Loss	5678	Q2	Two	One	Zero	Two	Zero or One	Two	One	One	Losing	Inbound - Baseline	Equal Numbers	Shot	Two	Successful	2 Point - Centre - Near	6 - 0 seconds	Basket Scored	4 man Press	Unsuccessful	Basket Scored
#3350	Fourth	73	Win	Pool	Q3	Zero or One	Three or More	Zero	One	Two	One	Zero	Two	Winning	Free Throw	Equal Numbers	Shot	One	Successful	No Shot Loc	Dead	Basket Scored	No Def Sys	Unsuccessful	Basket Scored
#454	Other	63	Loss	5678	Q3	Two	Zero	Two	One	Zero or One	Two	One	One	Losing	Defensive Rebound	Equal Numbers	No Shot	No Shot	No Shot	No Shot Loc	No Shot	Out of Bounds	5 man Press	Unsuccessful	Maintained
#5573	Other	44	Loss	Pool	Q2	Two	One	Zero	Two	Zero or One	Three or More	Zero	One	Winning	Inbound - Baseline	Equal Numbers	Shot	Two	Unsuccessful	2 Point - Right - Elbow	17 - 13 seconds	Defensive Rebound	Zone	Successful	Lost
#2068	Fifth	50	Loss	Pool	Q3	Three	Zero	Two	Zero	Zero or One	Two	One	One	Losing	Inbound - Baseline	Number Advantage	Shot	Two	Unsuccessful	2 Point - Left - Base	6 - 0 seconds	Defensive Rebound	Zone	Successful	Lost
#2235	Other	18	Loss	Pool	Q2	Two	Zero	Two	One	Two	One	Zero	Two	Losing	Inbound - Baseline	Equal Numbers	Shot	Two	Successful	2 Point - Centre - Mid	12 - 7 seconds	Basket Scored	Zone	Unsuccessful	Basket Scored
#2731	Other	27	Loss	Pool	Q2	Zero or One	Two	One	One	Zero or One	Two	One	One	Losing	Sideline - Back	Equal Numbers	Shot	Two	Unsuccessful	2 Point - Left - Elbow	12 - 7 seconds	Defensive Rebound	Zone	Successful	Lost
#5739	Fifth	114	Win	Pool	Q4 & OT	Zero or One	Two	One	One	Zero or One	One	Two or More	Zero	Drawing	Free Throw	Equal Numbers	Shot	One	Successful	No Shot Loc	Dead	Basket Scored	No Def Sys	Unsuccessful	Basket Scored
#3143	Other	48	Loss	Pool	Q3	Two	Zero	Two	One	Two	One	Zero	Two	Losing	Inbound - Baseline	Number Advantage	No Shot	No Shot	No Shot	No Shot Loc	No Shot	Foul For	Highline	Unsuccessful	Maintained
#5004	Second	46	Win	Pool	Q2	Zero or One	One	Two	Zero	Two	One	Zero	Two	Winning	Offensive Rebound	Equal Numbers	Shot	Two	Successful	2 Point - Centre - Near	12 - 7 seconds	Basket Scored	Zone	Unsuccessful	Basket Scored
#1153	Other	91	Loss	5678	Q4 & OT	Two	One	Zero	Two	Zero or One	Two	One	One	Losing	Offensive Rebound	Equal Numbers	Shot	Two	Unsuccessful	2 Point - Centre - Near	17 - 13 seconds	Foul For	Zone	Unsuccessful	Maintained
#6024	First	98	Win	Pool	Q4 & OT	Zero or One	Two	One	One	Two	One	Zero	Two	Winning	Sideline - Back	Equal Numbers	Shot	Two	Successful	2 Point - Centre - Near	17 - 13 seconds	Basket Scored	Zone	Unsuccessful	Basket Scored
#3347	Fourth	70	Win	Pool	Q3	Zero or One	Three or More	Zero	One	Zero or One	Three or More	Zero	One	Winning	Offensive Rebound	Equal Numbers	Shot	Two	Unsuccessful	2 Point - Centre - Long	12 - 7 seconds	Out of Bounds	Zone	Unsuccessful	Maintained
#4267	Fourth	24	Loss	Pool	Q1	Zero or One	Two	One	One	Two	Zero	Two or More	One	Winning	Free Throw	Equal Numbers	Shot	One	Unsuccessful	No Shot Loc	Dead	FT	No Def Sys	Successful	Maintained
#3693	Fifth	10	Win	Pool	Q1	Zero or One	Three or More	Zero	One	Two	One	Zero	Two	Losing	Offensive Rebound	Equal Numbers	Shot	Two	Unsuccessful	2 Point - Centre - Near	6 - 0 seconds	Defensive Rebound	Zone	Successful	Lost
#3632	First	50	Win	Pool	Q3	Two	One	One	One	Zero or One	Two	One	One	Losing	Sideline - Back	Equal Numbers	Shot	Two	Successful	2 Point - Left - 45	17 - 13 seconds	Basket Scored	Zone	Unsuccessful	Basket Scored
#5837	Second	4	Loss	Pool	Q1	Two	One	Zero	Two	Zero or One	Two	One	One	Drawing	Defensive Rebound	Equal Numbers	Shot	Two	Successful	2 Point - Centre - Near	6 - 0 seconds	Basket Scored	Highline	Unsuccessful	Basket Scored
#3296	Fourth	19	Win	Pool	Q1	Zero or One	Two	One	One	Zero or One	Three or More	Zero	One	Winning	Defensive Rebound	Number Advantage	Shot	Two	Unsuccessful	2 Point - Right - 45	12 - 7 seconds	Defensive Rebound	Zone	Successful	Lost
#1484	Other	40	Loss	QF	Q3	Two	One	Zero	Two	Zero or One	Two	One	One	Losing	Inbound - Endline	Equal Numbers	Shot	Three	Unsuccessful	3 Point	12 - 7 seconds	Foul For	Highline	Unsuccessful	Maintained
#3612	First	30	Win	Pool	Q2	Zero or One	Two	One	One	Zero or One	Two	One	One	Losing	Inbound - Baseline	Equal Numbers	Shot	Two	Unsuccessful	2 Point - Left - 45	12 - 7 seconds	Defensive Rebound	Zone	Successful	Lost
#4451	Third	11	Loss	Pool	Q1	Zero or One	Two	One	One	Two	One	Zero	Two	Drawing	Offensive Rebound	Equal Numbers	Shot	Two	Unsuccessful	2 Point - Centre - Mid	6 - 0 seconds	Defensive Rebound	Zone	Successful	Lost
#2678	Fifth	80	Loss	Pool	Q4 & OT	Zero or One	Two	One	One	Two	Zero	Two or More	One	Losing	Inbound - Baseline	Equal Numbers	Shot	Two	Successful	2 Point - Left - 45	6 - 0 seconds	Basket Scored	Zone	Unsuccessful	Basket Scored
#2344	Fourth	53	Loss	Pool	Q3	Zero or One	Two	One	One	Two	Zero	One	Two	Losing	Offensive Rebound	Equal Numbers	Shot	Two	Unsuccessful	2 Point - Centre - Near	12 - 7 seconds	Out of Bounds	Zone	Unsuccessful	Maintained
#5841	Second	8	Loss	Pool	Q1	Two	One	Zero	Two	Zero or One	Two	One	One	Winning	Offensive Rebound	Equal Numbers	Shot	Two	Unsuccessful	2 Point - Centre - Near	12 - 7 seconds	Defensive Rebound	Zone	Successful	Lost
#1813	Third	100	Win	QF	Q4 & OT	Two	One	Zero	Two	Two	One	One	One	Winning	Free Throw	Equal Numbers	Shot	One	Unsuccessful	No Shot Loc	Dead	Offensive Rebound	No Def Sys	Unsuccessful	Maintained
#365	Third	78	Win	MM	Q3	Two	One	Zero	Two	Zero or One	Three or More	Zero	One	Winning	Inbound - Endline	Equal Numbers	Shot	Three	Successful	3 Point	12 - 7 seconds	Basket Scored	Zone	Unsuccessful	Basket Scored
#3370	Fourth	93	Win	Pool	Q4 & OT	Zero or One	Two	One	One	Zero or One	Two	One	One	Winning	Inbound - Baseline	Number Advantage	Shot	Two	Unsuccessful	2 Point - Right - 45	17 - 13 seconds	Defensive Rebound	Zone	Successful	Lost
#2756	Other	52	Loss	Pool	Q3	Zero or One	Two	One	One	Zero or One	Two	One	One	Losing	Inbound - Baseline	Number Advantage	Shot	Two	Unsuccessful	2 Point - Centre - Near	17 - 13 seconds	Defensive Rebound	Zone	Successful	Lost
#3102	Other	7	Loss	Pool	Q1	Zero or One	Two	One	One	Zero or One	Two	One	One	Losing	Inbound - Baseline	Equal Numbers	No Shot	No Shot	No Shot	No Shot Loc	No Shot	Handling Error	Highline	Successful	Lost
#5140	Other	3	Win	Pool	Q1	Two	One	Zero	Two	Two	Zero	Two or More	One	Winning	Free Throw	Equal Numbers	Shot	One	Successful	No Shot Loc	Dead	Basket Scored	No Def Sys	Unsuccessful	Basket Scored
#1855	Other	34	Loss	QF	Q2	Two	Zero	Two	One	Zero or One	Two	One	One	Losing	Inbound - Baseline	Equal Numbers	Shot	Two	Successful	2 Point - Left - 45	12 - 7 seconds	Basket Scored	Highline	Unsuccessful	Basket Scored
#2217	Second	99	Win	Pool	Q4 & OT	Two	Zero	Two	One	Zero or One	Two	One	One	Winning	Inbound - Baseline	Equal Numbers	No Shot	No Shot	No Shot	No Shot Loc	No Shot	Handling Error	1 man Press	Successful	Lost
#5377	Third	61	Win	Pool	Q3	Two	Zero	One	Two	Zero or One	Two	One	One	Winning	Free Throw	Equal Numbers	Shot	One	Successful	No Shot Loc	Dead	Basket Scored	No Def Sys	Unsuccessful	Basket Scored
#2133	Second	15	Win	Pool	Q1	Two	One	Zero	Two	Two	Zero	Two or More	One	Winning	Inbound - Baseline	Equal Numbers	No Shot	No Shot	No Shot	No Shot Loc	No Shot	Out of Bounds	Zone	Unsuccessful	Maintained
#217	Fourth	22	Loss	MM	Q1	Zero or One	Two	One	One	Zero or One	Two	One	One	Winning	Inbound - Baseline	Equal Numbers	Shot	Two	Successful	2 Point - Centre - Near	24 - 18 seconds	Basket Scored	1 man Press	Unsuccessful	Basket Scored
#5331	Third	15	Win	Pool	Q1	Two	Zero	One	Two	Zero or One	Two	One	One	Winning	Inbound - Baseline	Number Advantage	Shot	Two	Successful	2 Point - Centre - Near	17 - 13 seconds	Basket Scored	Zone	Unsuccessful	Basket Scored
#938	First	65	Win	SF	Q3	Two	One	Zero	Two	Two	One	Zero	Two	Winning	Inbound - Baseline	Equal Numbers	Shot	Two	Unsuccessful	2 Point - Centre - Long	12 - 7 seconds	Out of Bounds	Zone	Unsuccessful	Maintained
#1091	Other	29	Loss	5678	Q2	Two	Zero	Zero	Two	Zero or One	Two	One	One	Winning	Inbound - Baseline	Equal Numbers	Shot	Three	Unsuccessful	3 Point	6 - 0 seconds	Out of Bounds	2 man Press	Successful	Lost
#2369	Fourth	78	Loss	Pool	Q4 & OT	Zero or One	Two	One	One	Two	Zero	One	Two	Losing	Inbound - Baseline	Equal Numbers	Shot	Two	Successful	2 Point - Centre - Near	24 - 18 seconds	Basket Scored	Highline	Unsuccessful	Basket Scored
#4459	Third	19	Loss	Pool	Q1	Zero or One	Two	One	One	Two	One	Zero	Two	Winning	Inbound - Baseline	Equal Numbers	Shot	Three	Successful	3 Point	6 - 0 seconds	Basket Scored	Zone	Unsuccessful	Basket Scored
#5303	First	69	Loss	Pool	Q4 & OT	Two	Zero	Two	One	Two	One	Zero	Two	Losing	Inbound - Baseline	Equal Numbers	Shot	Two	Successful	2 Point - Left - Base	17 - 13 seconds	Basket Scored	Zone	Unsuccessful	Basket Scored
#4864	Other	30	Win	Pool	Q2	Zero or One	Two	One	One	Two	Zero	One	Two	Losing	Inbound - Baseline	Equal Numbers	No Shot	No Shot	No Shot	No Shot Loc	No Shot	Foul For	5 man Press	Unsuccessful	Maintained
#4010	Second	90	Win	Pool	Q4 & OT	Two	One	Zero	Two	Two	Zero	One	Two	Winning	Turnover	Equal Numbers	Shot	Two	Unsuccessful	2 Point - Centre - Near	24 - 18 seconds	Foul For	No Def Sys	Unsuccessful	Maintained
#5407	Third	91	Win	Pool	Q4 & OT	Two	Zero	One	Two	Two	One	Zero	Two	Winning	Free Throw	Equal Numbers	Shot	One	Successful	No Shot Loc	Dead	Basket Scored	No Def Sys	Unsuccessful	Basket Scored
#2650	Fifth	52	Loss	Pool	Q3	Zero or One	Two	One	One	Zero or One	Two	One	One	Losing	Defensive Rebound	Number Advantage	Shot	Two	Successful	2 Point - Left - 45	12 - 7 seconds	Basket Scored	Zone	Unsuccessful	Basket Scored
#5320	Third	4	Win	Pool	Q1	Two	Zero	One	Two	Zero or One	Two	One	One	Drawing	Defensive Rebound	Equal Numbers	Shot	Two	Unsuccessful	2 Point - Left - Base	17 - 13 seconds	Offensive Rebound	Zone	Unsuccessful	Maintained
#3091	Fourth	104	Win	Pool	Q4 & OT	Zero or One	Two	One	One	Three	Zero	Two or More	Zero	Winning	Free Throw	Equal Numbers	Shot	One	Successful	No Shot Loc	Dead	Basket Scored	No Def Sys	Unsuccessful	Basket Scored
#3529	Third	47	Win	Pool	Q2	Zero or One	Two	One	One	Zero or One	One	Two or More	Zero	Winning	Free Throw	Equal Numbers	Shot	One	Unsuccessful	No Shot Loc	Dead	FT	No Def Sys	Successful	Maintained
#1957	Third	51	Win	Pool	Q3	Zero or One	Two	One	One	Three	Zero	Two or More	Zero	Losing	Sideline - Front	Equal Numbers	Shot	Two	Unsuccessful	2 Point - Centre - Near	17 - 13 seconds	Other	Zone	Unsuccessful	Maintained
#3030	Fourth	43	Win	Pool	Q2	Zero or One	Three or More	Zero	One	Three	Zero	Two or More	Zero	Losing	Turnover	Equal Numbers	No Shot	No Shot	No Shot	No Shot Loc	No Shot	Foul Against	2 man Press	Successful	Lost
#977	Fifth	7	Win	5678	Q1	Zero or One	Two	One	One	Two	One	Zero	Two	Losing	Offensive Rebound	Equal Numbers	Shot	Three	Unsuccessful	3 Point	12 - 7 seconds	Defensive Rebound	Zone	Successful	Lost
#5639	Fifth	14	Win	Pool	Q1	Zero or One	Two	One	One	Zero or One	Two	One	One	Winning	Offensive Rebound	Equal Numbers	Shot	Two	Unsuccessful	2 Point - Centre - Near	12 - 7 seconds	Foul For	Zone	Unsuccessful	Maintained
#1594	Second	73	Win	QF	Q4 & OT	Two	One	Zero	Two	Zero or One	Two	One	One	Winning	Defensive Rebound	Equal Numbers	Shot	Two	Unsuccessful	2 Point - Centre - Near	6 - 0 seconds	Out of Bounds	Zone	Successful	Lost
#566	Fifth	66	Win	5678	Q3	Zero or One	Three or More	Zero	One	Two	Zero	Two or More	One	Winning	Inbound - Baseline	Equal Numbers	Shot	Two	Successful	2 Point - Centre - Near	24 - 18 seconds	Basket Scored	4 man Press	Unsuccessful	Basket Scored
#5294	First	60	Loss	Pool	Q4 & OT	Two	Zero	Two	One	Two	One	Zero	Two	Losing	Inbound - Baseline	Equal Numbers	Shot	Two	Successful	2 Point - Centre - Near	17 - 13 seconds	Basket Scored When Fouled	Zone	Unsuccessful	Maintained
#5531	Other	2	Loss	Pool	Q1	Zero or One	Two	One	One	Zero or One	Two	One	One	Winning	Defensive Rebound	Equal Numbers	Shot	Two	Unsuccessful	2 Point - Right - 45	12 - 7 seconds	Offensive Rebound	Highline	Unsuccessful	Maintained
#1981	Third	75	Win	Pool	Q3	Two	One	Zero	Two	Three	Zero	Two or More	Zero	Losing	Defensive Rebound	Equal Numbers	No Shot	No Shot	No Shot	No Shot Loc	No Shot	Foul For	3 man Press	Unsuccessful	Maintained
#5979	First	53	Win	Pool	Q3	Two	One	One	One	Two	Zero	Two or More	One	Winning	Offensive Rebound	Equal Numbers	Shot	Two	Successful	2 Point - Centre - Near	12 - 7 seconds	Basket Scored	Zone	Unsuccessful	Basket Scored
#4234	Other	103	Loss	Pool	Q4 & OT	Two	Zero	Two	One	Zero or One	Two	One	One	Losing	Free Throw	Equal Numbers	Shot	One	Successful	No Shot Loc	Dead	Basket Scored	No Def Sys	Unsuccessful	Basket Scored
#3304	Fourth	27	Win	Pool	Q2	Three	Zero	Two	Zero	Zero or One	Three or More	Zero	One	Winning	Sideline - Front	Equal Numbers	Shot	Two	Successful	2 Point - Right - 45	17 - 13 seconds	Basket Scored	Zone	Unsuccessful	Basket Scored
#196	Fourth	1	Loss	MM	Q1	Zero or One	Two	One	One	Zero or One	Two	One	One	Losing	Inbound - Baseline	Equal Numbers	No Shot	No Shot	No Shot	No Shot Loc	No Shot	Foul For	Zone	Unsuccessful	Maintained
#2895	Other	12	Loss	Pool	Q4 & OT	Two	One	Zero	Two	Two	One	One	One	Winning	Offensive Rebound	Equal Numbers	No Shot	No Shot	No Shot	No Shot Loc	No Shot	Violation Against	Zone	Successful	Lost
#3448	Other	60	Win	Pool	Q3	Zero or One	Three or More	Zero	One	Zero or One	Two	One	One	Losing	Sideline - Front	Equal Numbers	Shot	Two	Unsuccessful	2 Point - Left - 45	6 - 0 seconds	Defensive Rebound	Zone	Successful	Lost
#4005	Second	85	Win	Pool	Q4 & OT	Two	One	Zero	Two	Two	Zero	Two or More	One	Winning	Free Throw	Equal Numbers	Shot	One	Successful	No Shot Loc	Dead	Basket Scored	No Def Sys	Unsuccessful	Basket Scored
#1862	Other	41	Loss	QF	Q3	Two	Zero	Two	One	Zero or One	Two	One	One	Losing	Inbound - Baseline	Equal Numbers	No Shot	No Shot	No Shot	No Shot Loc	No Shot	Handling Error	Zone	Successful	Lost
#697	Fourth	5	Loss	SF	Q1	Two	One	Zero	Two	Zero or One	Two	One	One	Drawing	Sideline - Back	Equal Numbers	No Shot	No Shot	No Shot	No Shot Loc	No Shot	Handling Error	Zone	Successful	Lost
#2554	First	71	Win	Pool	Q3	Two	Zero	Two	One	Zero or One	Two	One	One	Winning	Inbound - Baseline	Equal Numbers	No Shot	No Shot	No Shot	No Shot Loc	No Shot	Other	Zone	Unsuccessful	Maintained
#5028	Second	70	Win	Pool	Q3	Three	Zero	Two	Zero	Two	One	Zero	Two	Winning	Offensive Rebound	Equal Numbers	Shot	Two	Unsuccessful	2 Point - Centre - Near	12 - 7 seconds	Offensive Rebound	Zone	Unsuccessful	Maintained
#4325	Fourth	82	Loss	Pool	Q4 & OT	Two	One	Zero	Two	Two	Zero	Two or More	One	Winning	Sideline - Front	Equal Numbers	Shot	Two	Unsuccessful	2 Point - Centre - Mid	17 - 13 seconds	Defensive Rebound	Zone	Successful	Lost
#5098	Other	47	Loss	Pool	Q3	Two	One	Zero	Two	Three	Zero	Two or More	Zero	Losing	Sideline - Front	Equal Numbers	Shot	Two	Unsuccessful	2 Point - Right - 45	12 - 7 seconds	Defensive Rebound	Zone	Successful	Lost
#2544	First	61	Win	Pool	Q3	Zero or One	Two	One	One	Zero or One	Two	One	One	Winning	Sideline - Front	Equal Numbers	No Shot	No Shot	No Shot	No Shot Loc	No Shot	Foul For	Zone	Unsuccessful	Maintained
#3281	Fourth	4	Win	Pool	Q1	Zero or One	Two	One	One	Zero or One	Three or More	Zero	One	Losing	Offensive Rebound	Equal Numbers	Shot	Two	Unsuccessful	2 Point - Left - 45	12 - 7 seconds	Defensive Rebound	Zone	Successful	Lost
#190	Second	101	Loss	MM	Q4 & OT	Two	Zero	Two	One	Two	One	One	One	Losing	Free Throw	Equal Numbers	Shot	One	Successful	No Shot Loc	Dead	Basket Scored	No Def Sys	Unsuccessful	Basket Scored
#3360	Fourth	83	Win	Pool	Q4 & OT	Zero or One	Two	One	One	Two	One	Zero	Two	Winning	Offensive Rebound	Equal Numbers	Shot	Two	Successful	2 Point - Centre - Near	12 - 7 seconds	Basket Scored When Fouled	Zone	Unsuccessful	Maintained
#964	First	91	Win	SF	Q4 & OT	Zero or One	Two	One	One	Two	One	Zero	Two	Winning	Turnover	Equal Numbers	No Shot	No Shot	No Shot	No Shot Loc	No Shot	Foul For	5 man Press	Unsuccessful	Maintained
#1312	Other	61	Loss	QF	Q3	Two	Zero	Two	One	Two	One	Zero	Two	Losing	Inbound - Baseline	Equal Numbers	Shot	Two	Unsuccessful	2 Point - Centre - Long	12 - 7 seconds	Defensive Rebound	Highline	Successful	Lost
#4395	Other	43	Loss	Pool	Q2	Two	One	Zero	Two	Two	One	Zero	Two	Losing	Inbound - Baseline	Equal Numbers	Shot	Two	Unsuccessful	2 Point - Right - 45	12 - 7 seconds	Defensive Rebound	Highline	Successful	Lost
#929	First	56	Win	SF	Q3	Zero or One	Two	One	One	Two	One	Zero	Two	Winning	Defensive Rebound	Equal Numbers	Shot	Two	Successful	2 Point - Centre - Near	24 - 18 seconds	Basket Scored	No Def Sys	Unsuccessful	Basket Scored
#2559	First	76	Win	Pool	Q3	Two	Zero	Two	One	Zero or One	Two	One	One	Winning	Defensive Rebound	Equal Numbers	Shot	Two	Unsuccessful	2 Point - Centre - Near	24 - 18 seconds	Offensive Rebound	No Def Sys	Unsuccessful	Maintained
#4157	Other	26	Loss	Pool	Q1	Two	Zero	Two	One	Zero or One	Two	One	One	Losing	Inbound - Baseline	Equal Numbers	No Shot	No Shot	No Shot	No Shot Loc	No Shot	Violation Against	3 man Press	Successful	Lost
#4652	Other	31	Win	Pool	Q2	Zero or One	Two	One	One	Zero or One	Two	One	One	Losing	Inbound - Baseline	Equal Numbers	Shot	Two	Successful	2 Point - Centre - Near	12 - 7 seconds	Basket Scored When Fouled	2 man Press	Unsuccessful	Maintained
#1835	Other	14	Loss	QF	Q1	Two	Zero	Two	One	Zero or One	Two	One	One	Losing	Inbound - Baseline	Equal Numbers	Shot	Two	Successful	2 Point - Centre - Near	6 - 0 seconds	Basket Scored	Highline	Unsuccessful	Basket Scored
#5006	Second	48	Win	Pool	Q3	Three	Zero	Two	Zero	Two	One	Zero	Two	Winning	Free Throw	Equal Numbers	Shot	One	Successful	No Shot Loc	Dead	Basket Scored	No Def Sys	Unsuccessful	Basket Scored
#5819	Fourth	71	Loss	Pool	Q4 & OT	Zero or One	One	One	Two	Two	One	One	One	Losing	Turnover	Equal Numbers	No Shot	No Shot	No Shot	No Shot Loc	No Shot	Out of Bounds	No Def Sys	Successful	Lost
#1188	First	32	Win	QF	Q2	Zero or One	Two	One	One	Two	Zero	One	Two	Winning	Free Throw	Equal Numbers	Shot	One	Unsuccessful	No Shot Loc	Dead	FT	No Def Sys	Successful	Maintained
#3508	Third	26	Win	Pool	Q2	Zero or One	Two	One	One	Zero or One	Two	One	One	Winning	Free Throw	Equal Numbers	Shot	One	Successful	No Shot Loc	Dead	Basket Scored	No Def Sys	Unsuccessful	Basket Scored
#3871	Other	70	Win	Pool	Q3	Two	One	Zero	Two	Zero or One	Two	One	One	Winning	Inbound - Baseline	Equal Numbers	Shot	Two	Successful	2 Point - Right - 45	12 - 7 seconds	Basket Scored	3 man Press	Unsuccessful	Basket Scored
#5600	Other	71	Loss	Pool	Q4 & OT	Zero or One	Two	One	One	Zero or One	Two	One	One	Drawing	Sideline - Front	Equal Numbers	Shot	Two	Unsuccessful	2 Point - Left - 45	6 - 0 seconds	Defensive Rebound	Highline	Successful	Lost
#5848	Second	15	Loss	Pool	Q1	Two	One	Zero	Two	Zero or One	Two	One	One	Winning	Defensive Rebound	Equal Numbers	Shot	Three	Successful	3 Point	12 - 7 seconds	Basket Scored	2 man Press	Unsuccessful	Basket Scored
#3358	Fourth	81	Win	Pool	Q4 & OT	Zero or One	Two	One	One	Two	One	Zero	Two	Winning	Defensive Rebound	Number Advantage	Shot	Two	Unsuccessful	2 Point - Right - 45	12 - 7 seconds	Offensive Rebound	Zone	Unsuccessful	Maintained
#3024	Fourth	37	Win	Pool	Q2	Zero or One	Two	One	One	Three	Zero	Two or More	Zero	Losing	Inbound - Baseline	Equal Numbers	No Shot	No Shot	No Shot	No Shot Loc	No Shot	Violation Against	Zone	Successful	Lost
#842	Third	64	Loss	SF	Q3	Two	One	Zero	Two	Two	One	Zero	Two	Losing	Free Throw	Equal Numbers	Shot	One	Successful	No Shot Loc	Dead	Basket Scored	No Def Sys	Unsuccessful	Basket Scored
#621	Second	18	Win	SF	Q1	Two	One	Zero	Two	Zero or One	Two	One	One	Losing	Defensive Rebound	Equal Numbers	Shot	Two	Unsuccessful	2 Point - Centre - Near	6 - 0 seconds	Foul For	Highline	Unsuccessful	Maintained
#1602	Second	81	Win	QF	Q4 & OT	Two	One	Zero	Two	Zero or One	Two	One	One	Winning	Inbound - Baseline	Equal Numbers	Shot	Two	Successful	2 Point - Right - 45	12 - 7 seconds	Basket Scored	Highline	Unsuccessful	Basket Scored
#2253	Other	36	Loss	Pool	Q3	Two	One	One	One	Two	One	One	One	Losing	Inbound - Baseline	Equal Numbers	Shot	Two	Unsuccessful	2 Point - Centre - Near	17 - 13 seconds	Defensive Rebound	Zone	Successful	Lost
#507	Fifth	7	Win	5678	Q1	Zero or One	Two	One	One	Two	Zero	One	Two	Winning	Inbound - Baseline	Equal Numbers	No Shot	No Shot	No Shot	No Shot Loc	No Shot	Handling Error	Zone	Successful	Lost
#5631	Fifth	6	Win	Pool	Q1	Zero or One	Two	One	One	Three	Zero	Two or More	Zero	Losing	Turnover	Equal Numbers	No Shot	No Shot	No Shot	No Shot Loc	No Shot	Other	Zone	Unsuccessful	Maintained
#4291	Fourth	48	Loss	Pool	Q2	Three	Zero	Two	Zero	Zero or One	One	Two or More	Zero	Winning	Offensive Rebound	Equal Numbers	Shot	Two	Successful	2 Point - Centre - Near	12 - 7 seconds	Basket Scored	Zone	Unsuccessful	Basket Scored
#5971	First	45	Win	Pool	Q2	Zero or One	One	Two	Zero	Two	Zero	One	Two	Winning	Free Throw	Equal Numbers	Shot	One	Unsuccessful	No Shot Loc	Dead	Defensive Rebound	No Def Sys	Successful	Lost
#2984	Other	73	Loss	Pool	Q4 & OT	Three	Zero	Two	Zero	Zero or One	Two	One	One	Losing	Inbound - Baseline	Equal Numbers	Shot	Two	Unsuccessful	2 Point - Left - 45	12 - 7 seconds	Defensive Rebound	2 man Press	Successful	Lost
#4513	Third	73	Loss	Pool	Q4 & OT	Two	One	Zero	Two	Two	One	Zero	Two	Winning	Inbound - Baseline	Equal Numbers	Shot	Two	Successful	2 Point - Centre - Near	24 - 18 seconds	Basket Scored	3 man Press	Unsuccessful	Basket Scored
#1204	First	48	Win	QF	Q3	Two	One	Zero	Two	Two	Zero	One	Two	Winning	Sideline - Front	Equal Numbers	Shot	Two	Successful	2 Point - Centre - Near	17 - 13 seconds	Basket Scored	Zone	Unsuccessful	Basket Scored
#3016	Fourth	29	Win	Pool	Q2	Zero or One	Two	One	One	Three	Zero	Two or More	Zero	Winning	Inbound - Baseline	Equal Numbers	Shot	Two	Unsuccessful	2 Point - Centre - Near	6 - 0 seconds	Foul For	Highline	Unsuccessful	Maintained
#3908	Other	107	Win	Pool	Q4 & OT	Two	One	Zero	Two	Zero or One	Two	One	One	Winning	Free Throw	Equal Numbers	Shot	One	Unsuccessful	No Shot Loc	Dead	Defensive Rebound	No Def Sys	Successful	Lost
#340	Third	53	Win	MM	Q3	Two	One	Zero	Two	Zero or One	Two	One	One	Winning	Turnover	Equal Numbers	Shot	Two	Unsuccessful	2 Point - Right - 45	24 - 18 seconds	Defensive Rebound	Zone	Successful	Lost
#5872	Second	39	Loss	Pool	Q2	Two	One	Zero	Two	Zero or One	Two	One	One	Winning	Defensive Rebound	Equal Numbers	Shot	Two	Unsuccessful	2 Point - Centre - Long	6 - 0 seconds	Out of Bounds	Highline	Successful	Lost
#1912	Third	6	Win	Pool	Q1	Zero or One	Two	One	One	Zero or One	Two	One	One	Losing	Offensive Rebound	Equal Numbers	Shot	Two	Unsuccessful	2 Point - Centre - Near	12 - 7 seconds	Defensive Rebound	Zone	Successful	Lost
#101	Second	12	Loss	MM	Q1	Two	One	Zero	Two	Two	Zero	Two or More	One	Losing	Inbound - Baseline	Equal Numbers	Shot	Two	Unsuccessful	2 Point - Centre - Near	12 - 7 seconds	Offensive Rebound	Zone	Unsuccessful	Maintained
#3563	Third	81	Win	Pool	Q4 & OT	Two	One	Zero	Two	Zero or One	One	Two or More	Zero	Winning	Defensive Rebound	Equal Numbers	No Shot	No Shot	No Shot	No Shot Loc	No Shot	Foul For	2 man Press	Unsuccessful	Maintained
#4093	Other	65	Win	Pool	Q3	Two	Zero	One	One	Two	One	Zero	Two	Losing	Inbound - Baseline	Equal Numbers	Shot	Two	Successful	2 Point - Centre - Near	17 - 13 seconds	Basket Scored	Zone	Unsuccessful	Basket Scored
#4752	Fifth	36	Win	Pool	Q2	Two	Zero	One	Two	Zero or One	Two	One	One	Winning	Sideline - Front	Number Advantage	Shot	Two	Successful	2 Point - Centre - Near	12 - 7 seconds	Basket Scored	Zone	Unsuccessful	Basket Scored
#6058	Other	27	Loss	Pool	Q2	Two	Zero	One	Two	Zero or One	One	Two or More	Zero	Losing	Defensive Rebound	Equal Numbers	No Shot	No Shot	No Shot	No Shot Loc	No Shot	Foul For	2 man Press	Unsuccessful	Maintained
#921	First	48	Win	SF	Q3	Zero or One	Two	One	One	Zero or One	Two	One	One	Losing	Inbound - Baseline	Equal Numbers	No Shot	No Shot	No Shot	No Shot Loc	No Shot	Foul For	Zone	Unsuccessful	Maintained
#1365	Fourth	20	Win	QF	Q2	Zero or One	Two	One	One	Two	One	Zero	Two	Winning	Inbound - Baseline	Equal Numbers	Shot	Two	Unsuccessful	2 Point - Centre - Mid	12 - 7 seconds	Offensive Rebound	Zone	Unsuccessful	Maintained
#1576	Second	55	Win	QF	Q3	Two	One	Zero	Two	Three	Zero	Two or More	Zero	Winning	Defensive Rebound	Number Advantage	Shot	Two	Successful	2 Point - Centre - Near	6 - 0 seconds	Basket Scored	Zone	Unsuccessful	Basket Scored
#2473	Other	84	Win	Pool	Q4 & OT	Zero or One	Three or More	Zero	One	Two	Zero	One	Two	Winning	Offensive Rebound	Equal Numbers	Shot	Two	Unsuccessful	2 Point - Centre - Near	12 - 7 seconds	Foul For	Zone	Unsuccessful	Maintained
#529	Fifth	29	Win	5678	Q2	Zero or One	Two	One	One	Two	Zero	One	Two	Winning	Turnover	Equal Numbers	No Shot	No Shot	No Shot	No Shot Loc	No Shot	Foul For	No Def Sys	Unsuccessful	Maintained
#5800	Fourth	52	Loss	Pool	Q3	Zero or One	Two	One	One	Two	One	One	One	Losing	Inbound - Baseline	Number Advantage	Shot	Two	Successful	2 Point - Centre - Near	17 - 13 seconds	Basket Scored	Zone	Unsuccessful	Basket Scored
#2112	Fifth	94	Loss	Pool	Q4 & OT	Zero or One	Two	One	One	Two	One	Zero	Two	Losing	Free Throw	Equal Numbers	Shot	One	Unsuccessful	No Shot Loc	Dead	FT	No Def Sys	Successful	Maintained
#1148	Other	86	Loss	5678	Q4 & OT	Two	One	Zero	Two	Zero or One	Two	One	One	Losing	Inbound - Baseline	Equal Numbers	Shot	Two	Unsuccessful	2 Point - Centre - Mid	6 - 0 seconds	Defensive Rebound	5 man Press	Successful	Lost
#4600	First	79	Win	Pool	Q4 & OT	Two	Zero	Two	One	Zero or One	Two	One	One	Winning	Free Throw	Equal Numbers	Shot	One	Unsuccessful	No Shot Loc	Dead	FT	No Def Sys	Successful	Maintained
#99	Second	10	Loss	MM	Q1	Two	One	Zero	Two	Two	Zero	Two or More	One	Losing	Inbound - Baseline	Equal Numbers	Shot	Three	Unsuccessful	2 Point - Centre - Long	24 - 18 seconds	Offensive Rebound	Zone	Unsuccessful	Maintained
#3555	Third	73	Win	Pool	Q4 & OT	Two	One	Zero	Two	Zero or One	Two	Two or More	Zero	Winning	Sideline - Back	Equal Numbers	Shot	Two	Successful	2 Point - Centre - Near	17 - 13 seconds	Basket Scored	Zone	Unsuccessful	Basket Scored
#704	Fourth	12	Loss	SF	Q1	Two	One	Zero	Two	Zero or One	Two	One	One	Winning	Defensive Rebound	Number Advantage	Shot	Two	Successful	2 Point - Right - Elbow	12 - 7 seconds	Basket Scored	Zone	Unsuccessful	Basket Scored
#5138	Other	1	Win	Pool	Q1	Two	One	Zero	Two	Two	Zero	Two or More	One	Drawing	Defensive Rebound	Equal Numbers	Shot	Two	Unsuccessful	2 Point - Centre - Near	17 - 13 seconds	Foul For	1 man Press	Unsuccessful	Maintained
#830	Third	52	Loss	SF	Q3	Zero or One	Two	One	One	Zero or One	Two	One	One	Winning	Defensive Rebound	Equal Numbers	No Shot	No Shot	No Shot	No Shot Loc	No Shot	Foul For	2 man Press	Unsuccessful	Maintained
#3935	Second	15	Win	Pool	Q1	Two	One	Zero	Two	Two	Zero	One	Two	Winning	Free Throw	Equal Numbers	Shot	One	Successful	No Shot Loc	Dead	Basket Scored	No Def Sys	Unsuccessful	Basket Scored
#5808	Fourth	60	Loss	Pool	Q4 & OT	Zero or One	One	One	Two	Two	One	One	One	Losing	Sideline - Front	Equal Numbers	Shot	Two	Unsuccessful	2 Point - Centre - Long	24 - 18 seconds	Defensive Rebound	Zone	Successful	Lost
#4582	First	61	Win	Pool	Q3	Two	One	One	One	Two	Zero	Two or More	One	Winning	Defensive Rebound	Equal Numbers	No Shot	No Shot	No Shot	No Shot Loc	No Shot	Other	No Def Sys	Unsuccessful	Maintained
#71	First	71	Win	MM	Q4 & OT	Zero or One	Two	One	One	Two	Zero	Two or More	One	Winning	Free Throw	Equal Numbers	Shot	One	Successful	No Shot Loc	Dead	Basket Scored	No Def Sys	Unsuccessful	Basket Scored
#4115	Other	87	Win	Pool	Q4 & OT	Two	Zero	One	One	Two	One	Zero	Two	Losing	Sideline - Back	Number Advantage	Shot	Two	Successful	2 Point - Centre - Mid	17 - 13 seconds	Basket Scored	Zone	Unsuccessful	Basket Scored
#387	Third	100	Win	MM	Q4 & OT	Two	One	Zero	Two	Zero or One	Two	One	One	Winning	Inbound - Endline	Equal Numbers	Shot	Two	Unsuccessful	2 Point - Centre - Long	17 - 13 seconds	Out of Bounds	Zone	Unsuccessful	Maintained
#5662	Fifth	37	Win	Pool	Q2	Zero or One	Two	One	One	Zero or One	Two	One	One	Losing	Inbound - Baseline	Equal Numbers	Shot	Two	Unsuccessful	2 Point - Centre - Near	17 - 13 seconds	Foul For	Zone	Unsuccessful	Maintained
#3790	Fifth	107	Win	Pool	Q4 & OT	Zero or One	Two	One	One	Two	One	Zero	Two	Winning	Defensive Rebound	Equal Numbers	Shot	Two	Successful	2 Point - Centre - Near	17 - 13 seconds	Basket Scored When Fouled	Zone	Unsuccessful	Maintained
#1129	Other	67	Loss	5678	Q3	Two	One	Zero	Two	Three	Zero	Two or More	Zero	Losing	Inbound - Baseline	Equal Numbers	Shot	Two	Successful	2 Point - Left - Base	12 - 7 seconds	Basket Scored	3 man Press	Unsuccessful	Basket Scored
#427	Other	36	Loss	5678	Q2	Two	Zero	One	One	Three	Zero	Two or More	Zero	Losing	Inbound - Baseline	Equal Numbers	No Shot	No Shot	No Shot	No Shot Loc	No Shot	Foul Against	4 man Press	Successful	Lost
#1235	First	79	Win	QF	Q4 & OT	Two	Zero	Two	One	Two	Zero	One	Two	Winning	Defensive Rebound	Equal Numbers	No Shot	No Shot	No Shot	No Shot Loc	No Shot	Handling Error	3 man Press	Successful	Lost
#5522	Other	95	Win	Pool	Q4 & OT	Zero or One	Two	Zero	Two	Two	Zero	One	Two	Losing	Turnover	Number Advantage	Shot	Two	Unsuccessful	2 Point - Centre - Near	12 - 7 seconds	Foul For	Highline	Unsuccessful	Maintained
#122	Second	33	Loss	MM	Q2	Two	One	Zero	Two	Zero or One	Two	One	One	Losing	Sideline - Back	Equal Numbers	No Shot	No Shot	No Shot	No Shot Loc	No Shot	Foul For	2 man Press	Unsuccessful	Maintained
#5409	Third	93	Win	Pool	Q4 & OT	Two	Zero	One	Two	Two	One	Zero	Two	Winning	Inbound - Baseline	Equal Numbers	No Shot	No Shot	No Shot	No Shot Loc	No Shot	Foul For	1 man Press	Unsuccessful	Maintained
#4591	First	70	Win	Pool	Q4 & OT	Two	Zero	Two	One	Two	Zero	Two or More	One	Winning	Defensive Rebound	Equal Numbers	Shot	Two	Unsuccessful	2 Point - Centre - Near	17 - 13 seconds	Foul For	2 man Press	Unsuccessful	Maintained
#1245	First	89	Win	QF	Q4 & OT	Two	Zero	Two	One	Two	Zero	One	Two	Winning	Defensive Rebound	Equal Numbers	Shot	Two	Unsuccessful	2 Point - Centre - Mid	12 - 7 seconds	Offensive Rebound	3 man Press	Unsuccessful	Maintained
#4566	First	45	Win	Pool	Q2	Zero or One	One	Two	Zero	Zero or One	Two	One	One	Winning	Sideline - Back	Equal Numbers	Shot	Two	Unsuccessful	2 Point - Centre - Near	12 - 7 seconds	Out of Bounds	Zone	Successful	Lost
#6079	Other	48	Loss	Pool	Q2	Two	Zero	One	Two	Two	One	One	One	Losing	Defensive Rebound	Equal Numbers	Shot	Two	Unsuccessful	2 Point - Right - 45	6 - 0 seconds	Defensive Rebound	Highline	Successful	Lost
#3164	Other	69	Loss	Pool	Q4 & OT	Zero or One	Two	One	One	Two	One	Zero	Two	Losing	Inbound - Baseline	Equal Numbers	Shot	Three	Unsuccessful	2 Point - Centre - Long	6 - 0 seconds	Defensive Rebound	Zone	Successful	Lost
#595	Fifth	95	Win	5678	Q4 & OT	Zero or One	Three or More	Zero	One	Zero or One	One	Two or More	One	Winning	Inbound - Baseline	Equal Numbers	Shot	Two	Unsuccessful	2 Point - Right - 45	17 - 13 seconds	Defensive Rebound	4 man Press	Successful	Lost
#2293	Fourth	2	Loss	Pool	Q1	Zero or One	Two	One	One	Two	Zero	One	Two	Drawing	Inbound - Baseline	Equal Numbers	Shot	Two	Unsuccessful	2 Point - Centre - Mid	17 - 13 seconds	Defensive Rebound	Zone	Successful	Lost
#3169	Other	74	Loss	Pool	Q4 & OT	Zero or One	Two	One	One	Two	One	Zero	Two	Losing	Inbound - Baseline	Equal Numbers	No Shot	No Shot	No Shot	No Shot Loc	No Shot	Violation Against	Highline	Successful	Lost
#4956	Other	122	Win	Pool	Q4 & OT	Zero or One	Two	One	One	Zero or One	One	Two or More	Zero	Losing	Defensive Rebound	Equal Numbers	Shot	Two	Successful	2 Point - Centre - Near	17 - 13 seconds	Basket Scored	5 man Press	Unsuccessful	Basket Scored
#3071	Fourth	84	Win	Pool	Q3	Zero or One	Two	One	One	Three	Zero	Two or More	Zero	Losing	Free Throw	Equal Numbers	Shot	One	Successful	No Shot Loc	Dead	Basket Scored	No Def Sys	Unsuccessful	Basket Scored
#6085	Other	54	Loss	Pool	Q3	Two	Zero	Two	One	Two	One	One	One	Losing	Inbound - Baseline	Equal Numbers	No Shot	No Shot	No Shot	No Shot Loc	No Shot	Out of Bounds	1 man Press	Successful	Lost
#764	Fourth	72	Loss	SF	Q4 & OT	Two	One	Zero	Two	Zero or One	Three or More	Zero	One	Losing	Inbound - Endline	Equal Numbers	Shot	Two	Successful	2 Point - Right - Base	6 - 0 seconds	Basket Scored	Zone	Unsuccessful	Basket Scored
#967	First	94	Win	SF	Q4 & OT	Zero or One	Two	One	One	Two	One	Zero	Two	Winning	Sideline - Front	Equal Numbers	No Shot	No Shot	No Shot	No Shot Loc	No Shot	Foul For	Highline	Unsuccessful	Maintained
#5022	Second	64	Win	Pool	Q3	Three	Zero	Two	Zero	Two	One	Zero	Two	Winning	Inbound - Baseline	Equal Numbers	Shot	Two	Unsuccessful	2 Point - Right - Base	6 - 0 seconds	Defensive Rebound	5 man Press	Successful	Lost
#1385	Fourth	40	Win	QF	Q2	Zero or One	Two	One	One	Two	One	Zero	Two	Winning	Offensive Rebound	Equal Numbers	Shot	Two	Unsuccessful	2 Point - Centre - Near	12 - 7 seconds	Defensive Rebound	Zone	Successful	Lost
#1592	Second	71	Win	QF	Q4 & OT	Two	One	Zero	Two	Zero or One	Two	One	One	Winning	Defensive Rebound	Equal Numbers	No Shot	No Shot	No Shot	No Shot Loc	No Shot	Foul For	5 man Press	Unsuccessful	Maintained
#440	Other	49	Loss	5678	Q3	Two	Zero	Two	One	Zero or One	Two	One	One	Losing	Turnover	Equal Numbers	Shot	Two	Unsuccessful	2 Point - Centre - Near	24 - 18 seconds	Defensive Rebound	No Def Sys	Successful	Lost
#669	Second	66	Win	SF	Q4 & OT	Two	One	Zero	Two	Zero or One	Three or More	Zero	One	Winning	Offensive Rebound	Equal Numbers	No Shot	No Shot	No Shot	No Shot Loc	No Shot	Foul For	Zone	Unsuccessful	Maintained
#1083	Other	21	Loss	5678	Q1	Two	Zero	Zero	Two	Zero or One	Two	One	One	Winning	Inbound - Baseline	Equal Numbers	Shot	Two	Unsuccessful	2 Point - Centre - Near	17 - 13 seconds	Defensive Rebound	3 man Press	Successful	Lost
#1719	Third	6	Win	QF	Q1	Zero or One	Two	One	One	Two	Zero	Two or More	One	Winning	Inbound - Baseline	Equal Numbers	No Shot	No Shot	No Shot	No Shot Loc	No Shot	Foul For	1 man Press	Unsuccessful	Maintained
#4324	Fourth	81	Loss	Pool	Q3	Zero or One	Two	One	One	Two	One	One	One	Winning	Inbound - Baseline	Equal Numbers	Shot	Two	Successful	2 Point - Right - 45	12 - 7 seconds	Basket Scored	Zone	Unsuccessful	Basket Scored
#2428	Other	39	Win	Pool	Q2	Zero or One	Two	One	One	Two	Zero	One	Two	Drawing	Defensive Rebound	Equal Numbers	Shot	Two	Successful	2 Point - Centre - Near	24 - 18 seconds	Basket Scored	No Def Sys	Unsuccessful	Basket Scored
#5084	Other	33	Loss	Pool	Q2	Two	One	Zero	Two	Zero or One	One	Two or More	Zero	Winning	Defensive Rebound	Number Advantage	Shot	Three	Unsuccessful	3 Point	17 - 13 seconds	Defensive Rebound	Zone	Successful	Lost
#4469	Third	29	Loss	Pool	Q2	Two	One	Zero	Two	Two	One	Zero	Two	Winning	Offensive Rebound	Equal Numbers	Shot	Two	Unsuccessful	2 Point - Left - 45	6 - 0 seconds	Defensive Rebound	Zone	Successful	Lost
#1635	Fifth	11	Loss	QF	Q1	Zero or One	Two	One	One	Two	One	Zero	Two	Losing	Defensive Rebound	Equal Numbers	No Shot	No Shot	No Shot	No Shot Loc	No Shot	Foul For	Zone	Unsuccessful	Maintained
#2296	Fourth	5	Loss	Pool	Q1	Zero or One	Two	One	One	Two	Zero	One	Two	Drawing	Inbound - Baseline	Equal Numbers	Shot	Two	Successful	2 Point - Centre - Long	24 - 18 seconds	Basket Scored	Zone	Unsuccessful	Basket Scored
#997	Fifth	27	Win	5678	Q2	Zero or One	Two	One	One	Two	One	Zero	Two	Losing	Defensive Rebound	Equal Numbers	No Shot	No Shot	No Shot	No Shot Loc	No Shot	Foul For	2 man Press	Unsuccessful	Maintained
#1405	Fourth	60	Win	QF	Q3	Zero or One	Two	One	One	Two	One	Zero	Two	Winning	Turnover	Number Advantage	Shot	Two	Unsuccessful	2 Point - Centre - Near	24 - 18 seconds	Defensive Rebound	Zone	Successful	Lost
#4061	Other	33	Win	Pool	Q2	Two	Zero	One	One	Two	One	Zero	Two	Winning	Inbound - Baseline	Number Advantage	Shot	Two	Unsuccessful	2 Point - Left - 45	12 - 7 seconds	Defensive Rebound	Zone	Successful	Lost
#6068	Other	37	Loss	Pool	Q2	Two	Zero	One	Two	Zero or One	One	Two or More	Zero	Losing	Inbound - Baseline	Equal Numbers	Shot	Two	Successful	2 Point - Left - 45	12 - 7 seconds	Basket Scored	2 man Press	Unsuccessful	Basket Scored
#1069	Other	7	Loss	5678	Q1	Two	One	Zero	Two	Zero or One	Two	One	One	Winning	Inbound - Baseline	Equal Numbers	Shot	Two	Unsuccessful	2 Point - Centre - Near	12 - 7 seconds	Offensive Rebound	3 man Press	Unsuccessful	Maintained
#3802	Other	1	Win	Pool	Q1	Two	One	Zero	Two	Zero or One	Three or More	Zero	One	Losing	Inbound - Baseline	Equal Numbers	Shot	Two	Successful	2 Point - Left - Elbow	6 - 0 seconds	Basket Scored	5 man Press	Unsuccessful	Basket Scored
#2012	Third	106	Win	Pool	Q4 & OT	Two	One	Zero	Two	Zero or One	Two	One	One	Winning	Free Throw	Equal Numbers	Shot	One	Successful	No Shot Loc	Dead	Basket Scored	No Def Sys	Unsuccessful	Basket Scored
#4764	Fifth	48	Win	Pool	Q2	Two	Zero	Two	One	Zero or One	Two	One	One	Winning	Inbound - Baseline	Equal Numbers	Shot	Two	Unsuccessful	2 Point - Centre - Mid	17 - 13 seconds	Offensive Rebound	Zone	Unsuccessful	Maintained
#2597	First	114	Win	Pool	Q4 & OT	Zero or One	Two	One	One	Three	Zero	Two or More	Zero	Winning	Free Throw	Equal Numbers	Shot	One	Successful	No Shot Loc	Dead	Basket Scored	No Def Sys	Unsuccessful	Basket Scored
#4064	Other	36	Win	Pool	Q2	Two	Zero	One	One	Two	One	Zero	Two	Drawing	Inbound - Baseline	Equal Numbers	Shot	Two	Successful	2 Point - Centre - Mid	17 - 13 seconds	Basket Scored When Fouled	Zone	Unsuccessful	Maintained
#5938	First	12	Win	Pool	Q1	Two	Zero	Two	One	Two	Zero	One	Two	Winning	Inbound - Baseline	Equal Numbers	Shot	Two	Unsuccessful	2 Point - Left - 45	24 - 18 seconds	Defensive Rebound	Zone	Successful	Lost
#1622	Second	101	Win	QF	Q4 & OT	Two	One	Zero	Two	Three	Zero	Two or More	Zero	Winning	Free Throw	Equal Numbers	Shot	One	Successful	No Shot Loc	Dead	Basket Scored	No Def Sys	Unsuccessful	Basket Scored
#3064	Fourth	77	Win	Pool	Q3	Zero or One	Two	One	One	Three	Zero	Two or More	Zero	Losing	Sideline - Back	Equal Numbers	Shot	Two	Successful	2 Point - Centre - Long	24 - 18 seconds	Basket Scored	Zone	Unsuccessful	Basket Scored
#4821	Fifth	105	Win	Pool	Q4 & OT	Two	One	Zero	Two	Zero or One	Two	One	One	Winning	Inbound - Baseline	Equal Numbers	Shot	Two	Unsuccessful	2 Point - Right - 45	17 - 13 seconds	Defensive Rebound	Zone	Successful	Lost
#5760	Fourth	12	Loss	Pool	Q1	Zero or One	Two	One	One	Two	One	Zero	Two	Losing	Sideline - Back	Equal Numbers	Shot	Two	Successful	2 Point - Left - 45	12 - 7 seconds	Basket Scored	Zone	Unsuccessful	Basket Scored
#2896	Other	13	Loss	Pool	Q4 & OT	Two	One	Zero	Two	Three	Zero	Zero	Two	Winning	Defensive Rebound	Equal Numbers	Shot	Three	Successful	2 Point - Centre - Long	17 - 13 seconds	Basket Scored	Zone	Unsuccessful	Basket Scored
#3571	Third	89	Win	Pool	Q4 & OT	Two	One	Zero	Two	Zero or One	One	Two or More	Zero	Winning	Free Throw	Equal Numbers	Shot	One	Successful	No Shot Loc	Dead	Basket Scored	No Def Sys	Unsuccessful	Basket Scored
#4703	Other	82	Win	Pool	Q4 & OT	Zero or One	Two	One	One	Two	Zero	Two or More	One	Losing	Free Throw	Equal Numbers	Shot	One	Successful	No Shot Loc	Dead	Basket Scored	No Def Sys	Unsuccessful	Basket Scored
#79	First	79	Win	MM	Q4 & OT	Zero or One	Two	One	One	Two	Zero	Two or More	One	Winning	Offensive Rebound	Equal Numbers	Shot	Two	Unsuccessful	2 Point - Centre - Near	12 - 7 seconds	Offensive Rebound	Zone	Unsuccessful	Maintained
#98	Second	9	Loss	MM	Q1	Two	One	Zero	Two	Two	Zero	Two or More	One	Losing	Defensive Rebound	Equal Numbers	Shot	Two	Successful	2 Point - Centre - Mid	12 - 7 seconds	Basket Scored	2 man Press	Unsuccessful	Basket Scored
#168	Second	79	Loss	MM	Q4 & OT	Two	One	One	One	Two	Zero	Two or More	One	Losing	Free Throw	Equal Numbers	Shot	One	Successful	No Shot Loc	Dead	Basket Scored	No Def Sys	Unsuccessful	Basket Scored
#3197	Third	18	Win	Pool	Q1	Zero or One	Two	One	One	Zero or One	Two	One	One	Winning	Free Throw	Equal Numbers	Shot	One	Successful	No Shot Loc	Dead	Basket Scored	No Def Sys	Unsuccessful	Basket Scored
#5946	First	20	Win	Pool	Q1	Two	Zero	Two	One	Two	Zero	One	Two	Winning	Free Throw	Equal Numbers	Shot	One	Unsuccessful	No Shot Loc	Dead	Defensive Rebound	No Def Sys	Successful	Lost
#9	First	9	Win	MM	Q1	Two	Zero	Two	One	Two	One	Zero	Two	Winning	Sideline - Back	Equal Numbers	Shot	Three	Successful	2 Point - Centre - Long	17 - 13 seconds	Basket Scored	Zone	Unsuccessful	Basket Scored
#4688	Other	67	Win	Pool	Q3	Two	Zero	Two	One	Two	One	One	One	Losing	Inbound - Baseline	Number Advantage	No Shot	No Shot	No Shot	No Shot Loc	No Shot	Other	Zone	Unsuccessful	Maintained
#4938	Other	104	Win	Pool	Q4 & OT	Zero or One	Two	One	One	Two	One	Zero	Two	Winning	Defensive Rebound	Equal Numbers	Shot	Two	Unsuccessful	2 Point - Centre - Near	12 - 7 seconds	Defensive Rebound	2 man Press	Successful	Lost
#1783	Third	70	Win	QF	Q3	Two	One	Zero	Two	Two	Zero	Two or More	One	Winning	Inbound - Baseline	Equal Numbers	Shot	Two	Unsuccessful	2 Point - Centre - Mid	17 - 13 seconds	Defensive Rebound	Zone	Successful	Lost
#1761	Third	48	Win	QF	Q3	Zero or One	Two	One	One	Two	Zero	Two or More	One	Winning	Inbound - Baseline	Number Advantage	Shot	Two	Successful	2 Point - Left - 45	12 - 7 seconds	Basket Scored	Zone	Unsuccessful	Basket Scored
#3742	Fifth	59	Win	Pool	Q3	Zero or One	Two	One	One	Two	One	Zero	Two	Losing	Offensive Rebound	Equal Numbers	Shot	Two	Successful	2 Point - Left - 45	12 - 7 seconds	Basket Scored	Zone	Unsuccessful	Basket Scored
#1304	Other	53	Loss	QF	Q3	Two	Zero	One	One	Two	One	Zero	Two	Losing	Sideline - Front	Equal Numbers	Shot	Three	Unsuccessful	3 Point	6 - 0 seconds	Defensive Rebound	Zone	Successful	Lost
#2900	Second	3	Win	Pool	Q3	Two	One	One	One	Zero or One	Two	Zero	Two	Winning	Free Throw	Equal Numbers	Shot	One	Unsuccessful	No Shot Loc	Dead	FT	No Def Sys	Successful	Maintained
#414	Other	23	Loss	5678	Q1	Two	Zero	One	One	Zero or One	Two	One	One	Losing	Inbound - Baseline	Equal Numbers	Shot	Two	Successful	2 Point - Centre - Near	17 - 13 seconds	Basket Scored	5 man Press	Unsuccessful	Basket Scored
#1849	Other	28	Loss	QF	Q2	Two	Zero	Two	One	Zero or One	Two	One	One	Losing	Turnover	Equal Numbers	Shot	Two	Successful	2 Point - Centre - Near	12 - 7 seconds	Basket Scored	Zone	Unsuccessful	Basket Scored
#4462	Third	22	Loss	Pool	Q2	Zero or One	Two	One	One	Two	One	Zero	Two	Winning	Inbound - Baseline	Equal Numbers	No Shot	No Shot	No Shot	No Shot Loc	No Shot	Foul For	3 man Press	Unsuccessful	Maintained
#5093	Other	42	Loss	Pool	Q3	Two	One	Zero	Two	Three	Zero	Two or More	Zero	Losing	Defensive Rebound	Number Advantage	Shot	Two	Unsuccessful	2 Point - Centre - Near	24 - 18 seconds	Defensive Rebound	Zone	Successful	Lost
#5339	Third	23	Win	Pool	Q2	Two	Zero	One	Two	Zero or One	Two	One	One	Winning	Free Throw	Equal Numbers	Shot	One	Successful	No Shot Loc	Dead	Basket Scored	No Def Sys	Unsuccessful	Basket Scored
#1023	Fifth	53	Win	5678	Q3	Zero or One	Two	One	One	Two	One	Zero	Two	Losing	Free Throw	Equal Numbers	Shot	One	Unsuccessful	No Shot Loc	Dead	FT	No Def Sys	Successful	Maintained
#4783	Fifth	67	Win	Pool	Q3	Two	Zero	Two	One	Zero or One	Three or More	Zero	One	Winning	Sideline - Back	Equal Numbers	Shot	Three	Unsuccessful	3 Point	17 - 13 seconds	Offensive Rebound	Zone	Unsuccessful	Maintained
#1554	Second	33	Win	QF	Q2	Two	One	Zero	Two	Zero or One	Two	One	One	Winning	Offensive Rebound	Equal Numbers	Shot	Two	Successful	2 Point - Centre - Near	12 - 7 seconds	Basket Scored	Zone	Unsuccessful	Basket Scored
#2831	Second	40	Win	Pool	Q2	Zero or One	Two	One	One	Zero or One	Two	Zero	Two	Winning	Defensive Rebound	Number Advantage	Shot	Two	Successful	2 Point - Centre - Near	12 - 7 seconds	Basket Scored	Zone	Unsuccessful	Maintained
#4350	Fourth	107	Loss	Pool	Q4 & OT	Zero or One	Three or More	Zero	One	Zero or One	Two	One	One	Winning	Inbound - Baseline	Equal Numbers	Shot	Two	Successful	2 Point - Right - Base	12 - 7 seconds	Basket Scored	Zone	Unsuccessful	Basket Scored
#3325	Fourth	48	Win	Pool	Q2	Zero or One	Three or More	Zero	One	Zero or One	Three or More	Zero	One	Winning	Defensive Rebound	Equal Numbers	Shot	Two	Successful	2 Point - Centre - Near	6 - 0 seconds	Basket Scored	Highline	Unsuccessful	Basket Scored
#5159	Other	22	Win	Pool	Q1	Two	One	Zero	Two	Two	Zero	Two or More	One	Winning	Inbound - Baseline	Equal Numbers	Shot	Two	Successful	2 Point - Centre - Near	17 - 13 seconds	Basket Scored	3 man Press	Unsuccessful	Basket Scored
#6080	Other	49	Loss	Pool	Q2	Two	Zero	Two	One	Two	One	One	One	Losing	Inbound - Baseline	Equal Numbers	No Shot	No Shot	No Shot	No Shot Loc	No Shot	Foul Against	Zone	Successful	Lost
#2499	First	16	Win	Pool	Q1	Two	Zero	Two	One	Zero or One	Two	One	One	Losing	Inbound - Baseline	Equal Numbers	No Shot	No Shot	No Shot	No Shot Loc	No Shot	Out of Bounds	Highline	Unsuccessful	Maintained
#2932	Other	21	Loss	Pool	Q2	Three	Zero	Two	Zero	Zero or One	Two	One	One	Winning	Inbound - Baseline	Equal Numbers	No Shot	No Shot	No Shot	No Shot Loc	No Shot	Foul For	Zone	Unsuccessful	Maintained
#725	Fourth	33	Loss	SF	Q2	Two	One	Zero	Two	Zero or One	Two	One	One	Losing	Turnover	Equal Numbers	No Shot	No Shot	No Shot	No Shot Loc	No Shot	Foul For	Zone	Unsuccessful	Maintained
#3233	Third	54	Win	Pool	Q3	Two	One	Zero	Two	Two	Zero	Two or More	One	Winning	Defensive Rebound	Number Advantage	Shot	Two	Unsuccessful	2 Point - Centre - Mid	12 - 7 seconds	Defensive Rebound	Zone	Successful	Lost
#606	Second	3	Win	SF	Q1	Two	One	Zero	Two	Zero or One	Two	One	One	Winning	Sideline - Back	Equal Numbers	Shot	Two	Unsuccessful	2 Point - Centre - Near	17 - 13 seconds	Defensive Rebound	Highline	Successful	Lost
#1515	Other	71	Loss	QF	Q4 & OT	Two	One	Zero	Two	Zero or One	Two	One	One	Losing	Inbound - Baseline	Equal Numbers	Shot	Two	Unsuccessful	2 Point - Centre - Near	6 - 0 seconds	Defensive Rebound	5 man Press	Successful	Lost
#2855	Second	64	Win	Pool	Q3	Zero or One	Two	One	One	Zero or One	Two	Zero	Two	Winning	Inbound - Endline	Equal Numbers	No Shot	No Shot	No Shot	No Shot Loc	No Shot	Foul Against	Zone	Successful	Lost
#5915	Second	82	Loss	Pool	Q4 & OT	Two	One	One	One	Zero or One	One	One	Two	Winning	Defensive Rebound	Equal Numbers	Shot	Three	Successful	2 Point - Right - Elbow	17 - 13 seconds	Basket Scored	Highline	Unsuccessful	Basket Scored
#1697	Fifth	73	Loss	QF	Q4 & OT	Zero or One	Two	One	One	Two	One	Zero	Two	Losing	Defensive Rebound	Number Advantage	No Shot	No Shot	No Shot	No Shot Loc	No Shot	Foul For	Zone	Unsuccessful	Maintained
#2667	Fifth	69	Loss	Pool	Q3	Zero or One	Two	One	One	Two	Zero	Two or More	One	Losing	Inbound - Endline	Equal Numbers	Shot	Two	Unsuccessful	2 Point - Left - Elbow	6 - 0 seconds	Defensive Rebound	Highline	Successful	Lost
#590	Fifth	90	Win	5678	Q4 & OT	Zero or One	Three or More	Zero	One	Zero or One	One	Two or More	One	Winning	Defensive Rebound	Equal Numbers	Shot	Two	Unsuccessful	2 Point - Centre - Near	12 - 7 seconds	Defensive Rebound	Zone	Successful	Lost
#3247	Third	68	Win	Pool	Q3	Two	One	Zero	Two	Zero or One	One	Two or More	One	Winning	Defensive Rebound	Equal Numbers	Shot	Two	Successful	2 Point - Centre - Near	17 - 13 seconds	Basket Scored	Highline	Unsuccessful	Basket Scored
#5014	Second	56	Win	Pool	Q3	Three	Zero	Two	Zero	Two	One	Zero	Two	Winning	Sideline - Back	Equal Numbers	Shot	Two	Successful	2 Point - Left - 45	6 - 0 seconds	Basket Scored	Highline	Unsuccessful	Basket Scored
#3430	Other	42	Win	Pool	Q2	Two	One	Zero	Two	Zero or One	Three or More	Zero	One	Losing	Offensive Rebound	Equal Numbers	Shot	Two	Unsuccessful	2 Point - Left - Base	12 - 7 seconds	Defensive Rebound	2 man Press	Successful	Lost
#3736	Fifth	53	Win	Pool	Q3	Zero or One	Two	One	One	Two	One	Zero	Two	Losing	Defensive Rebound	Equal Numbers	Shot	Two	Unsuccessful	2 Point - Right - 45	6 - 0 seconds	Offensive Rebound	2 man Press	Unsuccessful	Maintained
#5733	Fifth	108	Win	Pool	Q4 & OT	Zero or One	Two	One	One	Zero or One	One	Two or More	Zero	Winning	Defensive Rebound	Equal Numbers	Shot	Two	Successful	2 Point - Centre - Near	24 - 18 seconds	Basket Scored	2 man Press	Unsuccessful	Basket Scored
#1486	Other	42	Loss	QF	Q3	Two	One	Zero	Two	Zero or One	Two	One	One	Losing	Free Throw	Equal Numbers	Shot	One	Successful	No Shot Loc	Dead	Basket Scored	No Def Sys	Unsuccessful	Basket Scored
#4590	First	69	Win	Pool	Q4 & OT	Two	Zero	Two	One	Two	Zero	Two or More	One	Winning	Sideline - Front	Equal Numbers	Shot	Two	Successful	2 Point - Centre - Near	24 - 18 seconds	Basket Scored	Zone	Unsuccessful	Basket Scored
#4673	Other	52	Win	Pool	Q3	Two	Zero	One	Two	Two	One	One	One	Losing	Inbound - Baseline	Equal Numbers	Shot	Two	Successful	2 Point - Centre - Near	6 - 0 seconds	Basket Scored	Highline	Unsuccessful	Basket Scored
#1354	Fourth	9	Win	QF	Q1	Zero or One	Two	One	One	Two	One	Zero	Two	Winning	Inbound - Baseline	Equal Numbers	Shot	Two	Successful	2 Point - Centre - Near	12 - 7 seconds	Basket Scored	Zone	Unsuccessful	Basket Scored
#2781	Other	77	Loss	Pool	Q4 & OT	Zero or One	Two	Zero	Two	Three	Zero	Zero	Two	Losing	Defensive Rebound	Number Advantage	Shot	Two	Unsuccessful	2 Point - Centre - Mid	12 - 7 seconds	Foul For	Zone	Unsuccessful	Maintained
#5947	First	21	Win	Pool	Q1	Two	Zero	Two	One	Two	Zero	One	Two	Winning	Defensive Rebound	Equal Numbers	No Shot	No Shot	No Shot	No Shot Loc	No Shot	Out of Bounds	No Def Sys	Unsuccessful	Maintained
#3018	Fourth	31	Win	Pool	Q2	Zero or One	Two	One	One	Three	Zero	Two or More	Zero	Winning	Free Throw	Equal Numbers	Shot	One	Successful	No Shot Loc	Dead	Basket Scored	No Def Sys	Unsuccessful	Basket Scored
#4815	Fifth	99	Win	Pool	Q4 & OT	Two	One	Zero	Two	Zero or One	Two	One	One	Winning	Sideline - Front	Equal Numbers	Shot	Two	Unsuccessful	2 Point - Centre - Near	12 - 7 seconds	Foul For	Zone	Unsuccessful	Maintained
#2585	First	102	Win	Pool	Q4 & OT	Zero or One	Two	One	One	Zero or One	Two	One	One	Winning	Defensive Rebound	Equal Numbers	Shot	Two	Unsuccessful	2 Point - Centre - Mid	12 - 7 seconds	Defensive Rebound	2 man Press	Successful	Lost
#1021	Fifth	51	Win	5678	Q3	Zero or One	Two	One	One	Two	One	Zero	Two	Winning	Inbound - Baseline	Number Advantage	Shot	Two	Unsuccessful	2 Point - Left - 45	6 - 0 seconds	Defensive Rebound	1 man Press	Successful	Lost
#2329	Fourth	38	Loss	Pool	Q2	Zero or One	Two	One	One	Two	Zero	One	Two	Losing	Free Throw	Equal Numbers	Shot	One	Successful	No Shot Loc	Dead	Basket Scored	No Def Sys	Unsuccessful	Basket Scored
#5187	Other	50	Win	Pool	Q3	Two	One	Zero	Two	Zero or One	Two	One	One	Losing	Inbound - Baseline	Equal Numbers	Shot	Two	Successful	2 Point - Right - Base	6 - 0 seconds	Basket Scored	2 man Press	Unsuccessful	Basket Scored
#3290	Fourth	13	Win	Pool	Q1	Zero or One	Two	One	One	Zero or One	Three or More	Zero	One	Winning	Inbound - Baseline	Equal Numbers	Shot	Two	Unsuccessful	2 Point - Centre - Long	12 - 7 seconds	Out of Bounds	Zone	Unsuccessful	Maintained
#5135	Other	84	Loss	Pool	Q4 & OT	Two	One	Zero	Two	Three	Zero	Two or More	Zero	Losing	Inbound - Baseline	Number Advantage	Shot	Three	Unsuccessful	3 Point	6 - 0 seconds	Out of Bounds	Highline	Successful	Lost
#2059	Fifth	41	Loss	Pool	Q2	Zero or One	Three or More	Zero	One	Zero or One	Two	One	One	Winning	Defensive Rebound	Equal Numbers	No Shot	No Shot	No Shot	No Shot Loc	No Shot	Foul For	Zone	Unsuccessful	Maintained
#2532	First	49	Win	Pool	Q2	Zero or One	Two	One	One	Zero or One	Three or More	Zero	One	Winning	Inbound - Baseline	Equal Numbers	Shot	Two	Successful	2 Point - Right - 45	12 - 7 seconds	Basket Scored	Highline	Unsuccessful	Basket Scored
#4631	Other	10	Win	Pool	Q1	Two	Zero	Two	One	Two	Zero	Two or More	One	Losing	Inbound - Baseline	Equal Numbers	Shot	Two	Successful	2 Point - Right - 45	12 - 7 seconds	Basket Scored	Zone	Unsuccessful	Basket Scored
#4480	Third	40	Loss	Pool	Q2	Two	One	Zero	Two	Two	One	Zero	Two	Winning	Offensive Rebound	Equal Numbers	Shot	Two	Successful	2 Point - Centre - Near	6 - 0 seconds	Basket Scored	Zone	Unsuccessful	Basket Scored
#1239	First	83	Win	QF	Q4 & OT	Two	Zero	Two	One	Two	Zero	One	Two	Winning	Free Throw	Equal Numbers	Shot	One	Unsuccessful	No Shot Loc	Dead	Defensive Rebound	No Def Sys	Successful	Lost
#1247	First	91	Win	QF	Q4 & OT	Two	Zero	Two	One	Two	Zero	One	Two	Winning	Defensive Rebound	Number Advantage	No Shot	No Shot	No Shot	No Shot Loc	No Shot	Foul For	Zone	Unsuccessful	Maintained
#4949	Other	115	Win	Pool	Q4 & OT	Zero or One	Two	One	One	Two	One	Zero	Two	Losing	Inbound - Baseline	Equal Numbers	Shot	Two	Unsuccessful	2 Point - Centre - Mid	12 - 7 seconds	Offensive Rebound	4 man Press	Unsuccessful	Maintained
#5456	Other	29	Win	Pool	Q2	Zero or One	Two	One	One	Two	Zero	One	Two	Losing	Free Throw	Equal Numbers	Shot	One	Successful	No Shot Loc	Dead	Basket Scored	No Def Sys	Unsuccessful	Basket Scored
#1893	Other	72	Loss	QF	Q4 & OT	Two	Zero	Two	One	Two	One	Zero	Two	Losing	Sideline - Front	Equal Numbers	Shot	Two	Unsuccessful	2 Point - Centre - Near	17 - 13 seconds	Out of Bounds	Zone	Unsuccessful	Maintained
#3840	Other	39	Win	Pool	Q2	Two	One	Zero	Two	Zero or One	Two	One	One	Winning	Inbound - Baseline	Equal Numbers	No Shot	No Shot	No Shot	No Shot Loc	No Shot	Out of Bounds	Zone	Successful	Lost
#171	Second	82	Loss	MM	Q4 & OT	Two	Zero	Two	One	Zero or One	Two	One	One	Losing	Inbound - Baseline	Equal Numbers	Shot	Two	Successful	2 Point - Left - 45	17 - 13 seconds	Basket Scored	2 man Press	Unsuccessful	Basket Scored
#4443	Third	3	Loss	Pool	Q1	Zero or One	Two	One	One	Two	One	Zero	Two	Losing	Inbound - Baseline	Equal Numbers	Shot	Two	Successful	2 Point - Centre - Near	12 - 7 seconds	Basket Scored	3 man Press	Unsuccessful	Basket Scored
#3084	Fourth	97	Win	Pool	Q4 & OT	Zero or One	Two	One	One	Three	Zero	Two or More	Zero	Drawing	Offensive Rebound	Equal Numbers	No Shot	No Shot	No Shot	No Shot Loc	No Shot	Handling Error	Zone	Successful	Lost
#3769	Fifth	86	Win	Pool	Q4 & OT	Zero or One	Two	One	One	Two	One	Zero	Two	Losing	Sideline - Back	Equal Numbers	Shot	Two	Unsuccessful	2 Point - Left - 45	12 - 7 seconds	Defensive Rebound	Zone	Successful	Lost
#3605	First	23	Win	Pool	Q2	Zero or One	Two	One	One	Zero or One	Two	One	One	Losing	Sideline - Front	Equal Numbers	Shot	Two	Unsuccessful	2 Point - Left - 45	12 - 7 seconds	Defensive Rebound	Zone	Successful	Lost
#3476	Other	88	Win	Pool	Q4 & OT	Zero or One	Two	One	One	Zero or One	Two	One	One	Losing	Inbound - Baseline	Equal Numbers	Shot	Two	Unsuccessful	2 Point - Left - Base	12 - 7 seconds	Defensive Rebound	3 man Press	Successful	Lost
#5744	Fifth	119	Win	Pool	Q4 & OT	Zero or One	Two	One	One	Zero or One	One	Two or More	One	Winning	Defensive Rebound	Equal Numbers	Shot	Two	Successful	2 Point - Centre - Near	6 - 0 seconds	Basket Scored	3 man Press	Unsuccessful	Basket Scored
#1681	Fifth	57	Loss	QF	Q3	Three	Zero	Two	Zero	Two	One	Zero	Two	Losing	Turnover	Equal Numbers	Shot	Two	Unsuccessful	2 Point - Centre - Long	12 - 7 seconds	Foul For	Zone	Unsuccessful	Maintained
#1043	Fifth	73	Win	5678	Q4 & OT	Zero or One	Two	One	One	Two	One	Zero	Two	Losing	Inbound - Baseline	Equal Numbers	No Shot	No Shot	No Shot	No Shot Loc	No Shot	Foul For	Zone	Unsuccessful	Maintained
#2907	Second	10	Win	Pool	Q4 & OT	Two	One	One	One	Zero or One	Two	Zero	Two	Winning	Defensive Rebound	Equal Numbers	Shot	Three	Successful	2 Point - Centre - Long	17 - 13 seconds	Basket Scored	Zone	Unsuccessful	Basket Scored
#2011	Third	105	Win	Pool	Q4 & OT	Two	One	Zero	Two	Zero or One	Two	One	One	Winning	Free Throw	Equal Numbers	Shot	One	Unsuccessful	No Shot Loc	Dead	FT	No Def Sys	Successful	Maintained
#46	First	46	Win	MM	Q3	Zero or One	Two	One	One	Two	One	Zero	Two	Winning	Inbound - Baseline	Number Advantage	Shot	Two	Successful	2 Point - Left - 45	12 - 7 seconds	Basket Scored	Zone	Unsuccessful	Basket Scored
#2821	Second	30	Win	Pool	Q1	Zero or One	Two	One	One	Zero or One	Three or More	Zero	One	Winning	Defensive Rebound	Equal Numbers	No Shot	No Shot	No Shot	No Shot Loc	No Shot	Foul For	Zone	Unsuccessful	Maintained
#1565	Second	44	Win	QF	Q2	Two	One	Zero	Two	Three	Zero	Two or More	Zero	Winning	Offensive Rebound	Equal Numbers	No Shot	No Shot	No Shot	No Shot Loc	No Shot	Handling Error	Zone	Successful	Lost
#1455	Other	11	Loss	QF	Q1	Two	One	Zero	Two	Zero or One	Two	One	One	Losing	Defensive Rebound	Equal Numbers	Shot	Two	Successful	2 Point - Centre - Near	17 - 13 seconds	Basket Scored	4 man Press	Unsuccessful	Basket Scored
#2757	Other	53	Loss	Pool	Q3	Zero or One	Two	One	One	Zero or One	Two	One	One	Losing	Sideline - Back	Equal Numbers	Shot	Two	Successful	2 Point - Left - 45	12 - 7 seconds	Basket Scored	Zone	Unsuccessful	Basket Scored
#1461	Other	17	Loss	QF	Q1	Two	One	Zero	Two	Zero or One	Two	One	One	Losing	Sideline - Back	Equal Numbers	Shot	Three	Unsuccessful	3 Point	6 - 0 seconds	Defensive Rebound	3 man Press	Successful	Lost
#1660	Fifth	36	Loss	QF	Q2	Zero or One	Two	One	One	Two	One	Zero	Two	Losing	Defensive Rebound	Equal Numbers	Shot	Two	Unsuccessful	2 Point - Left - 45	6 - 0 seconds	Defensive Rebound	Zone	Successful	Lost
#1691	Fifth	67	Loss	QF	Q4 & OT	Zero or One	Two	One	One	Two	One	Zero	Two	Losing	Sideline - Back	Number Advantage	Shot	Two	Unsuccessful	2 Point - Centre - Mid	12 - 7 seconds	Defensive Rebound	Zone	Successful	Lost
#1986	Third	80	Win	Pool	Q3	Two	One	Zero	Two	Three	Zero	Two or More	Zero	Losing	Free Throw	Equal Numbers	Shot	One	Successful	No Shot Loc	Dead	Basket Scored	No Def Sys	Unsuccessful	Basket Scored
#290	Third	3	Win	MM	Q1	Zero or One	Two	One	One	Zero or One	Two	One	One	Winning	Turnover	Equal Numbers	Shot	Two	Unsuccessful	2 Point - Centre - Mid	17 - 13 seconds	Out of Bounds	Zone	Successful	Lost
#5249	First	15	Loss	Pool	Q1	Two	Zero	Two	One	Two	One	Zero	Two	Losing	Inbound - Baseline	Equal Numbers	Shot	Two	Successful	2 Point - Centre - Long	12 - 7 seconds	Basket Scored	Zone	Unsuccessful	Basket Scored
#5009	Second	51	Win	Pool	Q3	Three	Zero	Two	Zero	Two	One	Zero	Two	Winning	Free Throw	Equal Numbers	Shot	One	Unsuccessful	No Shot Loc	Dead	Defensive Rebound	No Def Sys	Successful	Lost
#4495	Third	55	Loss	Pool	Q3	Two	One	Zero	Two	Two	One	Zero	Two	Losing	Inbound - Baseline	Equal Numbers	Shot	Two	Unsuccessful	2 Point - Centre - Near	6 - 0 seconds	Defensive Rebound	Zone	Successful	Lost
#1846	Other	25	Loss	QF	Q2	Two	Zero	Two	One	Zero or One	Two	One	One	Losing	Inbound - Baseline	Equal Numbers	Shot	Two	Unsuccessful	2 Point - Centre - Mid	12 - 7 seconds	Defensive Rebound	Highline	Successful	Lost
#4660	Other	39	Win	Pool	Q2	Zero or One	Two	One	One	Zero or One	One	Two or More	Zero	Losing	Sideline - Back	Equal Numbers	No Shot	No Shot	No Shot	No Shot Loc	No Shot	Foul Against	Zone	Successful	Lost
#2501	First	18	Win	Pool	Q1	Two	Zero	Two	One	Zero or One	Two	One	One	Losing	Defensive Rebound	Equal Numbers	Shot	Two	Successful	2 Point - Right - Base	12 - 7 seconds	Basket Scored	2 man Press	Unsuccessful	Basket Scored
#966	First	93	Win	SF	Q4 & OT	Zero or One	Two	One	One	Two	One	Zero	Two	Winning	Sideline - Front	Equal Numbers	No Shot	No Shot	No Shot	No Shot Loc	No Shot	Foul For	2 man Press	Unsuccessful	Maintained
#5436	Other	9	Win	Pool	Q1	Zero or One	Two	One	One	Two	Zero	One	Two	Losing	Inbound - Baseline	Equal Numbers	Shot	Three	Unsuccessful	2 Point - Centre - Long	17 - 13 seconds	Defensive Rebound	Highline	Successful	Lost
#4790	Fifth	74	Win	Pool	Q3	Two	Zero	Two	One	Zero or One	Three or More	Zero	One	Winning	Turnover	Equal Numbers	Shot	Two	Successful	2 Point - Centre - Near	24 - 18 seconds	Basket Scored	No Def Sys	Unsuccessful	Basket Scored
#3061	Fourth	74	Win	Pool	Q3	Zero or One	Two	One	One	Three	Zero	Two or More	Zero	Losing	Defensive Rebound	Equal Numbers	Shot	Two	Unsuccessful	2 Point - Left - Base	12 - 7 seconds	Defensive Rebound	Zone	Successful	Lost
#3805	Other	4	Win	Pool	Q1	Two	One	Zero	Two	Zero or One	Three or More	Zero	One	Drawing	Defensive Rebound	Equal Numbers	Shot	Two	Successful	2 Point - Centre - Near	24 - 18 seconds	Basket Scored	No Def Sys	Unsuccessful	Basket Scored
#447	Other	56	Loss	5678	Q3	Two	Zero	Two	One	Zero or One	Two	One	One	Losing	Inbound - Baseline	Equal Numbers	Shot	Two	Successful	2 Point - Centre - Near	17 - 13 seconds	Basket Scored	3 man Press	Unsuccessful	Basket Scored
#3341	Fourth	64	Win	Pool	Q3	Zero or One	Three or More	Zero	One	Zero or One	Three or More	Zero	One	Winning	Inbound - Baseline	Equal Numbers	Shot	Two	Unsuccessful	2 Point - Centre - Near	24 - 18 seconds	Defensive Rebound	Highline	Successful	Lost
#824	Third	46	Loss	SF	Q2	Zero or One	Two	One	One	Two	Two	One	Zero	Winning	Inbound - Baseline	Equal Numbers	Shot	Two	Successful	2 Point - Centre - Long	17 - 13 seconds	Basket Scored When Fouled	Zone	Unsuccessful	Maintained
#3118	Other	23	Loss	Pool	Q2	Zero or One	One	Two	One	Zero or One	Two	One	One	Losing	Defensive Rebound	Equal Numbers	Shot	Two	Successful	2 Point - Left - 45	12 - 7 seconds	Basket Scored	3 man Press	Unsuccessful	Basket Scored
#4747	Fifth	31	Win	Pool	Q2	Two	Zero	One	Two	Zero or One	Two	One	One	Winning	Inbound - Baseline	Number Advantage	Shot	Two	Successful	2 Point - Centre - Near	17 - 13 seconds	Basket Scored	Zone	Unsuccessful	Basket Scored
#3181	Third	2	Win	Pool	Q1	Zero or One	Two	One	One	Zero or One	Two	One	One	Losing	Inbound - Baseline	Number Advantage	No Shot	No Shot	No Shot	No Shot Loc	No Shot	Out of Bounds	Zone	Unsuccessful	Maintained
#324	Third	37	Win	MM	Q2	Two	One	Zero	Two	Zero or One	Two	One	One	Losing	Sideline - Front	Equal Numbers	Shot	Two	Unsuccessful	2 Point - Right - Elbow	17 - 13 seconds	Out of Bounds	Highline	Successful	Lost
#4222	Other	91	Loss	Pool	Q4 & OT	Two	Zero	Two	One	Two	One	Zero	Two	Losing	Inbound - Baseline	Equal Numbers	Shot	Two	Successful	2 Point - Left - Elbow	12 - 7 seconds	Basket Scored	Highline	Unsuccessful	Basket Scored
#5047	Second	89	Win	Pool	Q4 & OT	Three	Zero	Two	Zero	Two	One	Zero	Two	Winning	Inbound - Endline	Equal Numbers	No Shot	No Shot	No Shot	No Shot Loc	No Shot	Violation Against	Zone	Successful	Lost
#782	Third	4	Loss	SF	Q1	Zero or One	Two	One	One	Two	Zero	Two or More	One	Losing	Inbound - Baseline	Equal Numbers	Shot	Two	Successful	2 Point - Left - 45	12 - 7 seconds	Basket Scored	Zone	Unsuccessful	Basket Scored
#309	Third	22	Win	MM	Q1	Zero or One	Two	One	One	Zero or One	Two	One	One	Losing	Defensive Rebound	Number Advantage	Shot	Two	Successful	2 Point - Centre - Mid	17 - 13 seconds	Basket Scored	2 man Press	Unsuccessful	Basket Scored
#3303	Fourth	26	Win	Pool	Q2	Three	Zero	Two	Zero	Zero or One	Three or More	Zero	One	Winning	Defensive Rebound	Number Advantage	Shot	Two	Unsuccessful	2 Point - Left - 45	17 - 13 seconds	Defensive Rebound	Zone	Successful	Lost
#3740	Fifth	57	Win	Pool	Q3	Zero or One	Two	One	One	Two	One	Zero	Two	Losing	Offensive Rebound	Equal Numbers	Shot	Two	Unsuccessful	2 Point - Centre - Mid	6 - 0 seconds	Defensive Rebound	Zone	Successful	Lost
#3767	Fifth	84	Win	Pool	Q4 & OT	Zero or One	Two	One	One	Two	One	Zero	Two	Losing	Turnover	Number Advantage	Shot	Two	Successful	2 Point - Centre - Near	24 - 18 seconds	Basket Scored	No Def Sys	Unsuccessful	Basket Scored
#3	First	3	Win	MM	Q1	Two	Zero	Two	One	Two	One	Zero	Two	Losing	Turnover	Equal Numbers	No Shot	No Shot	No Shot	No Shot Loc	No Shot	Foul For	2 man Press	Unsuccessful	Maintained
#573	Fifth	73	Win	5678	Q3	Zero or One	Two	One	One	Two	Zero	Two or More	One	Winning	Inbound - Baseline	Equal Numbers	No Shot	No Shot	No Shot	No Shot Loc	No Shot	Foul For	3 man Press	Unsuccessful	Maintained
#2400	Other	11	Win	Pool	Q1	Zero or One	Two	One	One	Two	Zero	One	Two	Winning	Defensive Rebound	Equal Numbers	Shot	Two	Unsuccessful	2 Point - Right - 45	6 - 0 seconds	Out of Bounds	2 man Press	Successful	Lost
#2792	Second	1	Win	Pool	Q1	Zero or One	Two	One	One	Zero or One	Three or More	Zero	One	Drawing	Other Start	Equal Numbers	Shot	Three	Unsuccessful	2 Point - Centre - Long	24 - 18 seconds	Offensive Rebound	Zone	Unsuccessful	Maintained
#4181	Other	50	Loss	Pool	Q2	Two	Zero	Two	One	Zero or One	Three or More	Zero	One	Losing	Defensive Rebound	Equal Numbers	No Shot	No Shot	No Shot	No Shot Loc	No Shot	Handling Error	5 man Press	Successful	Lost
#3125	Other	30	Loss	Pool	Q2	Zero or One	One	Two	One	Zero or One	Two	One	One	Losing	Defensive Rebound	Equal Numbers	Shot	Two	Successful	2 Point - Left - 45	12 - 7 seconds	Basket Scored	Zone	Unsuccessful	Basket Scored
#3915	Other	114	Win	Pool	Q4 & OT	Two	One	Zero	Two	Zero or One	Two	One	One	Losing	Defensive Rebound	Equal Numbers	Shot	Two	Successful	2 Point - Centre - Near	24 - 18 seconds	Basket Scored	2 man Press	Unsuccessful	Basket Scored
#5347	Third	31	Win	Pool	Q2	Two	Zero	One	Two	Zero or One	Two	One	One	Winning	Defensive Rebound	Number Advantage	No Shot	No Shot	No Shot	No Shot Loc	No Shot	Foul For	Zone	Unsuccessful	Maintained
#1164	First	8	Win	QF	Q1	Two	Zero	Two	One	Two	Zero	One	Two	Losing	Inbound - Baseline	Equal Numbers	Shot	Three	Unsuccessful	3 Point	24 - 18 seconds	Defensive Rebound	Zone	Successful	Lost
#2732	Other	28	Loss	Pool	Q2	Zero or One	Two	One	One	Zero or One	Two	One	One	Losing	Inbound - Baseline	Equal Numbers	Shot	Three	Successful	2 Point - Centre - Long	24 - 18 seconds	Basket Scored	Zone	Unsuccessful	Basket Scored
#1238	First	82	Win	QF	Q4 & OT	Two	Zero	Two	One	Two	Zero	One	Two	Winning	Free Throw	Equal Numbers	Shot	One	Unsuccessful	No Shot Loc	Dead	FT	No Def Sys	Successful	Maintained
#4365	Other	13	Loss	Pool	Q1	Two	One	Zero	Two	Zero or One	Two	One	One	Losing	Inbound - Baseline	Equal Numbers	Shot	Two	Successful	2 Point - Centre - Near	17 - 13 seconds	Basket Scored	Highline	Unsuccessful	Basket Scored
#388	Third	101	Win	MM	Q4 & OT	Two	One	Zero	Two	Zero or One	Two	One	One	Winning	Sideline - Front	Equal Numbers	Shot	Two	Unsuccessful	2 Point - Right - Elbow	6 - 0 seconds	Out of Bounds	Zone	Successful	Lost
#4336	Fourth	93	Loss	Pool	Q4 & OT	Two	One	Zero	Two	Two	Zero	Two or More	One	Winning	Offensive Rebound	Equal Numbers	Shot	Two	Successful	2 Point - Centre - Near	12 - 7 seconds	Basket Scored	Zone	Unsuccessful	Basket Scored
#3471	Other	83	Win	Pool	Q4 & OT	Zero or One	Two	One	One	Zero or One	Two	One	One	Losing	Inbound - Baseline	Equal Numbers	No Shot	No Shot	No Shot	No Shot Loc	No Shot	Handling Error	3 man Press	Successful	Lost
#1653	Fifth	29	Loss	QF	Q2	Zero or One	Two	One	One	Two	One	Zero	Two	Losing	Defensive Rebound	Number Advantage	Shot	Two	Unsuccessful	2 Point - Centre - Near	12 - 7 seconds	Defensive Rebound	Zone	Successful	Lost
#2019	Fifth	1	Loss	Pool	Q1	Zero or One	Two	One	One	Zero or One	Two	One	One	Drawing	Defensive Rebound	Number Advantage	Shot	Two	Successful	2 Point - Right - 45	17 - 13 seconds	Basket Scored	Zone	Unsuccessful	Basket Scored
#5974	First	48	Win	Pool	Q2	Two	One	One	One	Two	Zero	One	Two	Winning	Sideline - Front	Equal Numbers	No Shot	No Shot	No Shot	No Shot Loc	No Shot	Foul For	Zone	Unsuccessful	Maintained
#6001	First	75	Win	Pool	Q3	Two	One	One	One	Two	Zero	Two or More	One	Winning	Defensive Rebound	Equal Numbers	Shot	Two	Successful	2 Point - Centre - Near	17 - 13 seconds	Basket Scored	2 man Press	Unsuccessful	Basket Scored
#3421	Other	33	Win	Pool	Q2	Zero or One	Three or More	Zero	One	Three	Zero	Two or More	Zero	Losing	Free Throw	Equal Numbers	Shot	One	Successful	No Shot Loc	Dead	Basket Scored	No Def Sys	Unsuccessful	Basket Scored
#4879	Other	45	Win	Pool	Q2	Zero or One	Two	One	One	Two	Zero	Two or More	One	Losing	Free Throw	Equal Numbers	Shot	One	Successful	No Shot Loc	Dead	Basket Scored	No Def Sys	Unsuccessful	Basket Scored
#5156	Other	19	Win	Pool	Q1	Two	One	Zero	Two	Two	Zero	Two or More	One	Winning	Sideline - Front	Equal Numbers	Shot	Three	Successful	2 Point - Centre - Long	6 - 0 seconds	Basket Scored	Zone	Unsuccessful	Basket Scored
#635	Second	32	Win	SF	Q2	Two	One	Zero	Two	Zero or One	Two	One	One	Winning	Sideline - Back	Equal Numbers	Shot	Two	Unsuccessful	2 Point - Right - Base	6 - 0 seconds	Defensive Rebound	Highline	Successful	Lost
#2916	Other	5	Loss	Pool	Q1	Three	Zero	Two	Zero	Zero or One	Two	One	One	Winning	Sideline - Back	Equal Numbers	Shot	Two	Unsuccessful	2 Point - Centre - Long	17 - 13 seconds	Defensive Rebound	Highline	Successful	Lost
#209	Fourth	14	Loss	MM	Q1	Zero or One	Two	One	One	Zero or One	Two	One	One	Winning	Defensive Rebound	Number Advantage	Shot	Two	Successful	2 Point - Centre - Near	17 - 13 seconds	Basket Scored When Fouled	Highline	Unsuccessful	Maintained
#4137	Other	6	Loss	Pool	Q1	Two	Zero	Two	One	Zero or One	Two	One	One	Losing	Inbound - Baseline	Equal Numbers	Shot	Two	Unsuccessful	2 Point - Left - 45	12 - 7 seconds	Foul For	2 man Press	Unsuccessful	Maintained
#4516	Third	76	Loss	Pool	Q4 & OT	Two	One	Zero	Two	Two	One	Zero	Two	Winning	Defensive Rebound	Equal Numbers	Shot	Two	Successful	2 Point - Centre - Near	24 - 18 seconds	Basket Scored	No Def Sys	Unsuccessful	Basket Scored
#1388	Fourth	43	Win	QF	Q3	Zero or One	Two	One	One	Two	One	Zero	Two	Winning	Offensive Rebound	Equal Numbers	Shot	Two	Unsuccessful	2 Point - Centre - Near	12 - 7 seconds	Defensive Rebound	Zone	Successful	Lost
#1520	Other	76	Loss	QF	Q4 & OT	Two	One	Zero	Two	Zero or One	Two	One	One	Losing	Inbound - Baseline	Equal Numbers	No Shot	No Shot	No Shot	No Shot Loc	No Shot	Handling Error	5 man Press	Successful	Lost
#4467	Third	27	Loss	Pool	Q2	Zero or One	Two	One	One	Two	One	Zero	Two	Winning	Turnover	Equal Numbers	Shot	Two	Unsuccessful	2 Point - Centre - Near	24 - 18 seconds	Defensive Rebound	No Def Sys	Successful	Lost
#2033	Fifth	15	Loss	Pool	Q1	Zero or One	Two	One	One	Zero or One	Two	One	One	Winning	Sideline - Front	Equal Numbers	Shot	Three	Unsuccessful	2 Point - Centre - Long	6 - 0 seconds	Basket Scored	Zone	Unsuccessful	Basket Scored
#1013	Fifth	43	Win	5678	Q3	Zero or One	Two	One	One	Two	One	Zero	Two	Winning	Sideline - Front	Equal Numbers	Shot	Two	Unsuccessful	2 Point - Centre - Near	6 - 0 seconds	Defensive Rebound	Zone	Successful	Lost
#550	Fifth	50	Win	5678	Q3	Zero or One	Two	One	One	Two	Zero	Two or More	One	Winning	Defensive Rebound	Number Advantage	Shot	Two	Successful	2 Point - Centre - Near	12 - 7 seconds	Basket Scored	Zone	Unsuccessful	Basket Scored
#1101	Other	39	Loss	5678	Q2	Two	One	Zero	Two	Zero or One	Two	One	One	Drawing	Defensive Rebound	Equal Numbers	No Shot	No Shot	No Shot	No Shot Loc	No Shot	Handling Error	3 man Press	Successful	Lost
#5606	Other	77	Loss	Pool	Q4 & OT	Zero or One	One	Two	Zero	Zero or One	Two	One	One	Losing	Free Throw	Equal Numbers	Shot	One	Successful	No Shot Loc	Dead	Basket Scored	No Def Sys	Unsuccessful	Basket Scored
#371	Third	84	Win	MM	Q4 & OT	Two	One	Zero	Two	Zero or One	Two	One	One	Winning	Inbound - Baseline	Equal Numbers	Shot	Two	Unsuccessful	2 Point - Left - 45	17 - 13 seconds	Offensive Rebound	1 man Press	Unsuccessful	Maintained
#4259	Fourth	16	Loss	Pool	Q1	Zero or One	Two	One	One	Two	Zero	Two or More	One	Winning	Defensive Rebound	Equal Numbers	Shot	Two	Unsuccessful	2 Point - Centre - Near	17 - 13 seconds	Defensive Rebound	No Def Sys	Successful	Lost
#1618	Second	97	Win	QF	Q4 & OT	Two	One	Zero	Two	Three	Zero	Two or More	Zero	Winning	Defensive Rebound	Equal Numbers	No Shot	No Shot	No Shot	No Shot Loc	No Shot	Foul For	1 man Press	Unsuccessful	Maintained
#6030	First	104	Win	Pool	Q4 & OT	Zero or One	Two	One	One	Two	One	Zero	Two	Winning	Turnover	Equal Numbers	Shot	Three	Successful	2 Point - Right - Elbow	17 - 13 seconds	Basket Scored	Zone	Unsuccessful	Basket Scored
#546	Fifth	46	Win	5678	Q2	Zero or One	Three or More	Zero	One	Two	Zero	Two or More	One	Winning	Defensive Rebound	Number Advantage	Shot	Two	Unsuccessful	2 Point - Centre - Long	12 - 7 seconds	Defensive Rebound	Zone	Successful	Lost
#4288	Fourth	45	Loss	Pool	Q2	Three	Zero	Two	Zero	Zero or One	One	Two or More	Zero	Winning	Free Throw	Equal Numbers	Shot	One	Unsuccessful	No Shot Loc	Dead	Defensive Rebound	No Def Sys	Successful	Lost
#5118	Other	67	Loss	Pool	Q3	Two	One	Zero	Two	Three	Zero	Two or More	Zero	Losing	Sideline - Back	Equal Numbers	No Shot	No Shot	No Shot	No Shot Loc	No Shot	Foul Against	Zone	Successful	Lost
#941	First	68	Win	SF	Q3	Two	One	Zero	Two	Two	One	Zero	Two	Winning	Free Throw	Equal Numbers	Shot	One	Successful	No Shot Loc	Dead	Basket Scored	No Def Sys	Unsuccessful	Basket Scored
#3855	Other	54	Win	Pool	Q2	Two	One	Zero	Two	Zero or One	Two	One	One	Winning	Turnover	Equal Numbers	Shot	Two	Successful	2 Point - Centre - Near	24 - 18 seconds	Basket Scored	No Def Sys	Unsuccessful	Basket Scored
#5595	Other	66	Loss	Pool	Q3	Zero or One	Two	One	One	Zero or One	Two	One	One	Winning	Sideline - Back	Equal Numbers	No Shot	No Shot	No Shot	No Shot Loc	No Shot	Handling Error	5 man Press	Successful	Lost
#4572	First	51	Win	Pool	Q3	Two	One	One	One	Two	Zero	One	Two	Winning	Sideline - Front	Equal Numbers	Shot	Two	Successful	2 Point - Left - Elbow	17 - 13 seconds	Basket Scored	Zone	Unsuccessful	Basket Scored
#3319	Fourth	42	Win	Pool	Q2	Zero or One	Three or More	Zero	One	Two	One	Zero	Two	Winning	Defensive Rebound	Number Advantage	Shot	Three	Successful	2 Point - Centre - Long	12 - 7 seconds	Basket Scored	Zone	Unsuccessful	Basket Scored
#4556	First	35	Win	Pool	Q2	Zero or One	One	Two	Zero	Zero or One	Two	One	One	Winning	Inbound - Baseline	Equal Numbers	Shot	Two	Successful	2 Point - Right - 45	12 - 7 seconds	Basket Scored	Zone	Unsuccessful	Basket Scored
#1420	Fourth	75	Win	QF	Q3	Zero or One	Two	One	One	Two	One	Zero	Two	Winning	Free Throw	Equal Numbers	Shot	One	Unsuccessful	No Shot Loc	Dead	Out of Bounds	No Def Sys	Unsuccessful	Maintained
#1726	Third	13	Win	QF	Q1	Zero or One	Two	One	One	Two	Zero	Two or More	One	Drawing	Inbound - Baseline	Number Advantage	Shot	Three	Unsuccessful	3 Point	17 - 13 seconds	Out of Bounds	1 man Press	Successful	Lost
#3001	Fourth	14	Win	Pool	Q1	Zero or One	Two	One	One	Three	Zero	Two or More	Zero	Losing	Free Throw	Equal Numbers	Shot	One	Successful	No Shot Loc	Dead	Basket Scored	No Def Sys	Unsuccessful	Basket Scored
#1705	Fifth	81	Loss	QF	Q4 & OT	Three	Zero	Two	Zero	Two	One	Zero	Two	Losing	Inbound - Baseline	Equal Numbers	Shot	Two	Unsuccessful	2 Point - Right - 45	6 - 0 seconds	Defensive Rebound	Zone	Successful	Lost
#2943	Other	32	Loss	Pool	Q2	Three	Zero	Two	Zero	Zero or One	Three or More	Zero	One	Winning	Free Throw	Equal Numbers	Shot	One	Successful	No Shot Loc	Dead	Basket Scored	No Def Sys	Unsuccessful	Basket Scored
#3825	Other	24	Win	Pool	Q2	Two	One	Zero	Two	Zero or One	Three or More	Zero	One	Winning	Inbound - Baseline	Equal Numbers	Shot	Two	Unsuccessful	2 Point - Centre - Near	24 - 18 seconds	Foul For	4 man Press	Unsuccessful	Maintained
#1663	Fifth	39	Loss	QF	Q2	Zero or One	Two	One	One	Two	One	Zero	Two	Losing	Defensive Rebound	Equal Numbers	Shot	Two	Unsuccessful	2 Point - Centre - Near	17 - 13 seconds	Defensive Rebound	No Def Sys	Successful	Lost
#442	Other	51	Loss	5678	Q3	Two	Zero	Two	One	Zero or One	Two	One	One	Losing	Inbound - Baseline	Equal Numbers	No Shot	No Shot	No Shot	No Shot Loc	No Shot	Out of Bounds	4 man Press	Successful	Lost
#4512	Third	72	Loss	Pool	Q4 & OT	Two	One	Zero	Two	Two	One	Zero	Two	Winning	Defensive Rebound	Equal Numbers	Shot	Two	Successful	2 Point - Centre - Near	24 - 18 seconds	Basket Scored	No Def Sys	Unsuccessful	Basket Scored
#3183	Third	4	Win	Pool	Q1	Zero or One	Two	One	One	Zero or One	Two	One	One	Losing	Turnover	Equal Numbers	Shot	Two	Successful	2 Point - Centre - Near	24 - 18 seconds	Basket Scored	No Def Sys	Unsuccessful	Basket Scored
#5364	Third	48	Win	Pool	Q2	Two	Zero	Two	One	Zero or One	Two	Zero	Two	Winning	Defensive Rebound	Equal Numbers	No Shot	No Shot	No Shot	No Shot Loc	No Shot	Foul For	2 man Press	Unsuccessful	Maintained
#112	Second	23	Loss	MM	Q1	Two	One	Zero	Two	Zero or One	Two	One	One	Losing	Inbound - Baseline	Equal Numbers	Shot	Two	Unsuccessful	2 Point - Left - Base	6 - 0 seconds	Defensive Rebound	Highline	Successful	Lost
#3023	Fourth	36	Win	Pool	Q2	Zero or One	Two	One	One	Three	Zero	Two or More	Zero	Losing	Free Throw	Equal Numbers	Shot	One	Successful	No Shot Loc	Dead	Basket Scored	No Def Sys	Unsuccessful	Basket Scored
#766	Fourth	74	Loss	SF	Q4 & OT	Two	One	Zero	Two	Zero or One	Three or More	Zero	One	Losing	Free Throw	Equal Numbers	Shot	One	Unsuccessful	No Shot Loc	Dead	FT	No Def Sys	Successful	Maintained
#3004	Fourth	17	Win	Pool	Q1	Zero or One	Two	One	One	Three	Zero	Two or More	Zero	Losing	Inbound - Endline	Equal Numbers	Shot	Two	Successful	2 Point - Right - 45	12 - 7 seconds	Basket Scored	Zone	Unsuccessful	Basket Scored
#6057	Other	26	Loss	Pool	Q2	Two	Zero	One	Two	Zero or One	One	Two or More	Zero	Losing	Offensive Rebound	Equal Numbers	Shot	Two	Successful	2 Point - Centre - Near	12 - 7 seconds	Basket Scored	Zone	Unsuccessful	Basket Scored
#2885	Other	2	Loss	Pool	Q3	Zero or One	Two	Zero	Two	Two	One	One	One	Losing	Inbound - Baseline	Equal Numbers	Shot	Two	Unsuccessful	2 Point - Centre - Mid	12 - 7 seconds	Foul For	1 man Press	Unsuccessful	Maintained
#3918	Other	117	Win	Pool	Q4 & OT	Two	One	Zero	Two	Zero or One	Two	One	One	Losing	Free Throw	Equal Numbers	Shot	One	Successful	No Shot Loc	Dead	Basket Scored	No Def Sys	Unsuccessful	Basket Scored
#4358	Other	6	Loss	Pool	Q1	Two	One	Zero	Two	Zero or One	Two	One	One	Losing	Sideline - Back	Equal Numbers	Shot	Two	Unsuccessful	2 Point - Right - 45	12 - 7 seconds	Defensive Rebound	Highline	Successful	Lost
#1287	Other	36	Loss	QF	Q2	Two	Zero	One	One	Zero or One	Two	One	One	Losing	Sideline - Back	Equal Numbers	No Shot	No Shot	No Shot	No Shot Loc	No Shot	Out of Bounds	Zone	Unsuccessful	Maintained
#4371	Other	19	Loss	Pool	Q1	Two	One	Zero	Two	Zero or One	Two	One	One	Losing	Sideline - Front	Equal Numbers	No Shot	No Shot	No Shot	No Shot Loc	No Shot	Handling Error	Zone	Successful	Lost
#504	Fifth	4	Win	5678	Q1	Zero or One	Two	One	One	Two	Zero	One	Two	Winning	Turnover	Equal Numbers	No Shot	No Shot	No Shot	No Shot Loc	No Shot	Foul Against	2 man Press	Successful	Lost
#2073	Fifth	55	Loss	Pool	Q3	Three	Zero	Two	Zero	Zero or One	Two	One	One	Winning	Defensive Rebound	Equal Numbers	Shot	Two	Successful	2 Point - Centre - Near	24 - 18 seconds	Basket Scored	2 man Press	Unsuccessful	Basket Scored
#4400	Other	48	Loss	Pool	Q3	Two	One	Zero	Two	Zero or One	Two	One	One	Losing	Inbound - Baseline	Equal Numbers	No Shot	No Shot	No Shot	No Shot Loc	No Shot	Handling Error	3 man Press	Successful	Lost
#1186	First	30	Win	QF	Q2	Zero or One	Two	One	One	Two	Zero	One	Two	Winning	Inbound - Baseline	Equal Numbers	No Shot	No Shot	No Shot	No Shot Loc	No Shot	Out of Bounds	Zone	Unsuccessful	Maintained
#2376	Fourth	85	Loss	Pool	Q4 & OT	Zero or One	Three or More	Zero	One	Two	Zero	One	Two	Losing	Inbound - Baseline	Equal Numbers	No Shot	No Shot	No Shot	No Shot Loc	No Shot	Foul For	Zone	Unsuccessful	Maintained
#5607	Other	78	Loss	Pool	Q4 & OT	Zero or One	One	Two	Zero	Zero or One	Two	One	One	Losing	Inbound - Baseline	Equal Numbers	Shot	Two	Unsuccessful	2 Point - Right - 45	12 - 7 seconds	Out of Bounds	Zone	Successful	Lost
#2278	Other	61	Loss	Pool	Q4 & OT	Zero or One	One	Two	One	Two	One	One	One	Losing	Inbound - Baseline	Equal Numbers	Shot	Two	Successful	2 Point - Centre - Near	12 - 7 seconds	Basket Scored	Zone	Unsuccessful	Basket Scored
#2668	Fifth	70	Loss	Pool	Q3	Zero or One	Two	One	One	Two	Zero	Two or More	One	Losing	Inbound - Baseline	Equal Numbers	No Shot	No Shot	No Shot	No Shot Loc	No Shot	Out of Bounds	Highline	Successful	Lost
#5628	Fifth	3	Win	Pool	Q1	Zero or One	Two	One	One	Three	Zero	Two or More	Zero	Losing	Inbound - Endline	Equal Numbers	Shot	Two	Unsuccessful	2 Point - Centre - Mid	12 - 7 seconds	Offensive Rebound	Zone	Unsuccessful	Maintained
#4680	Other	59	Win	Pool	Q3	Two	Zero	One	Two	Two	One	One	One	Losing	Inbound - Baseline	Number Advantage	No Shot	No Shot	No Shot	No Shot Loc	No Shot	Out of Bounds	Zone	Successful	Lost
#2060	Fifth	42	Loss	Pool	Q2	Zero or One	Three or More	Zero	One	Zero or One	Two	One	One	Winning	Free Throw	Equal Numbers	Shot	One	Successful	No Shot Loc	Dead	Basket Scored	No Def Sys	Unsuccessful	Basket Scored
#2189	Second	71	Win	Pool	Q3	Two	One	One	One	Two	Zero	Two or More	One	Winning	Inbound - Endline	Equal Numbers	Shot	Two	Successful	2 Point - Centre - Mid	12 - 7 seconds	Basket Scored	Zone	Unsuccessful	Basket Scored
#4224	Other	93	Loss	Pool	Q4 & OT	Two	Zero	Two	One	Two	One	Zero	Two	Losing	Defensive Rebound	Equal Numbers	Shot	Two	Unsuccessful	2 Point - Centre - Near	6 - 0 seconds	Defensive Rebound	Highline	Successful	Lost
#5973	First	47	Win	Pool	Q2	Two	One	One	One	Two	Zero	One	Two	Winning	Defensive Rebound	Equal Numbers	Shot	Two	Unsuccessful	2 Point - Centre - Mid	12 - 7 seconds	Out of Bounds	2 man Press	Unsuccessful	Maintained
#5992	First	66	Win	Pool	Q3	Two	One	One	One	Two	Zero	Two or More	One	Winning	Inbound - Baseline	Equal Numbers	Shot	Two	Successful	2 Point - Centre - Near	24 - 18 seconds	Basket Scored	Zone	Unsuccessful	Basket Scored
#4270	Fourth	27	Loss	Pool	Q1	Zero or One	Two	One	One	Two	Zero	Two or More	One	Winning	Defensive Rebound	Equal Numbers	Shot	Two	Successful	2 Point - Centre - Near	17 - 13 seconds	Basket Scored	Zone	Unsuccessful	Basket Scored
#6070	Other	39	Loss	Pool	Q2	Two	Zero	One	Two	Zero or One	One	Two or More	Zero	Losing	Offensive Rebound	Equal Numbers	Shot	Two	Successful	2 Point - Centre - Near	12 - 7 seconds	Basket Scored	Zone	Unsuccessful	Basket Scored
#4849	Other	15	Win	Pool	Q1	Zero or One	Two	One	One	Two	Zero	One	Two	Losing	Defensive Rebound	Equal Numbers	No Shot	No Shot	No Shot	No Shot Loc	No Shot	Foul For	5 man Press	Unsuccessful	Maintained
#5296	First	62	Loss	Pool	Q4 & OT	Two	Zero	Two	One	Two	One	Zero	Two	Losing	Inbound - Baseline	Equal Numbers	No Shot	No Shot	No Shot	No Shot Loc	No Shot	Foul For	Zone	Unsuccessful	Maintained
#220	Fourth	25	Loss	MM	Q2	Zero or One	Two	One	One	Two	One	Zero	Two	Winning	Sideline - Back	Equal Numbers	Shot	Two	Successful	2 Point - Centre - Near	12 - 7 seconds	Basket Scored	Highline	Unsuccessful	Basket Scored
#2717	Other	13	Loss	Pool	Q1	Zero or One	Three or More	Zero	One	Zero or One	Two	One	One	Losing	Inbound - Baseline	Equal Numbers	No Shot	No Shot	No Shot	No Shot Loc	No Shot	Foul For	Zone	Unsuccessful	Maintained
#6027	First	101	Win	Pool	Q4 & OT	Zero or One	Two	One	One	Two	One	Zero	Two	Winning	Free Throw	Equal Numbers	Shot	One	Successful	No Shot Loc	Dead	Basket Scored	No Def Sys	Unsuccessful	Basket Scored
#5704	Fifth	79	Win	Pool	Q3	Zero or One	Two	One	One	Zero or One	Two	One	One	Losing	Inbound - Endline	Equal Numbers	Shot	Two	Successful	2 Point - Centre - Near	6 - 0 seconds	Basket Scored	Zone	Unsuccessful	Basket Scored
#5955	First	29	Win	Pool	Q2	Zero or One	One	Two	Zero	Two	Zero	One	Two	Winning	Defensive Rebound	Equal Numbers	No Shot	No Shot	No Shot	No Shot Loc	No Shot	Foul For	2 man Press	Unsuccessful	Maintained
#5215	Other	78	Win	Pool	Q4 & OT	Two	One	Zero	Two	Two	Zero	Two or More	One	Winning	Defensive Rebound	Equal Numbers	Shot	Two	Unsuccessful	2 Point - Centre - Near	6 - 0 seconds	Defensive Rebound	3 man Press	Successful	Lost
#4621	First	100	Win	Pool	Q4 & OT	Two	Zero	Two	One	Zero or One	Two	One	One	Winning	Defensive Rebound	Equal Numbers	Shot	Two	Unsuccessful	2 Point - Centre - Near	6 - 0 seconds	Other	Zone	Unsuccessful	Maintained
#926	First	53	Win	SF	Q3	Zero or One	Two	One	One	Zero or One	Two	One	One	Winning	Defensive Rebound	Equal Numbers	Shot	Two	Unsuccessful	2 Point - Left - 45	12 - 7 seconds	Defensive Rebound	Zone	Successful	Lost
#5221	Other	84	Win	Pool	Q4 & OT	Two	One	Zero	Two	Two	Zero	Two or More	One	Winning	Free Throw	Equal Numbers	Shot	One	Successful	No Shot Loc	Dead	Basket Scored	No Def Sys	Unsuccessful	Basket Scored
#1143	Other	81	Loss	5678	Q4 & OT	Two	One	Zero	Two	Zero or One	Two	One	One	Drawing	Inbound - Baseline	Equal Numbers	No Shot	No Shot	No Shot	No Shot Loc	No Shot	Handling Error	3 man Press	Successful	Lost
#2636	Fifth	38	Loss	Pool	Q2	Zero or One	Two	One	One	Zero or One	Two	One	One	Losing	Inbound - Baseline	Equal Numbers	No Shot	No Shot	No Shot	No Shot Loc	No Shot	Foul Against	Zone	Successful	Lost
#2705	Other	1	Loss	Pool	Q1	Zero or One	Three or More	Zero	One	Zero or One	Two	One	One	Losing	Inbound - Baseline	Equal Numbers	Shot	Two	Unsuccessful	2 Point - Centre - Near	17 - 13 seconds	Defensive Rebound	Zone	Successful	Lost
#4890	Other	56	Win	Pool	Q2	Zero or One	Two	One	One	Two	Zero	Two or More	One	Losing	Defensive Rebound	Equal Numbers	Shot	Three	Unsuccessful	3 Point	6 - 0 seconds	Out of Bounds	4 man Press	Successful	Lost
#263	Fourth	68	Loss	MM	Q3	Zero or One	Three or More	Zero	One	Two	One	Zero	Two	Losing	Inbound - Baseline	Equal Numbers	No Shot	No Shot	No Shot	No Shot Loc	No Shot	Handling Error	3 man Press	Successful	Lost
#3927	Second	7	Win	Pool	Q1	Two	One	Zero	Two	Two	Zero	One	Two	Losing	Sideline - Back	Equal Numbers	Shot	Two	Unsuccessful	2 Point - Centre - Near	12 - 7 seconds	Defensive Rebound	Highline	Successful	Lost
#5472	Other	45	Win	Pool	Q2	Zero or One	Two	One	One	Two	Zero	Two or More	One	Losing	Inbound - Baseline	Equal Numbers	Shot	Two	Unsuccessful	2 Point - Centre - Mid	12 - 7 seconds	Defensive Rebound	Highline	Successful	Lost
#592	Fifth	92	Win	5678	Q4 & OT	Zero or One	Three or More	Zero	One	Zero or One	One	Two or More	One	Winning	Inbound - Baseline	Equal Numbers	Shot	Two	Successful	2 Point - Centre - Near	17 - 13 seconds	Basket Scored	4 man Press	Unsuccessful	Basket Scored
#1927	Third	21	Win	Pool	Q1	Zero or One	Two	One	One	Zero or One	Two	One	One	Losing	Inbound - Baseline	Equal Numbers	No Shot	No Shot	No Shot	No Shot Loc	No Shot	Handling Error	Highline	Successful	Lost
#383	Third	96	Win	MM	Q4 & OT	Two	One	Zero	Two	Zero or One	Two	One	One	Winning	Free Throw	Equal Numbers	Shot	One	Successful	No Shot Loc	Dead	Basket Scored	No Def Sys	Unsuccessful	Basket Scored
#5393	Third	77	Win	Pool	Q3	Two	Zero	Two	One	Two	One	Zero	Two	Winning	Defensive Rebound	Number Advantage	Shot	Two	Successful	2 Point - Right - Elbow	17 - 13 seconds	Basket Scored	Zone	Unsuccessful	Basket Scored
#2648	Fifth	50	Loss	Pool	Q2	Zero or One	Two	Zero	One	Zero or One	Two	One	One	Losing	Free Throw	Equal Numbers	Shot	One	Unsuccessful	No Shot Loc	Dead	Defensive Rebound	No Def Sys	Successful	Lost
#1782	Third	69	Win	QF	Q3	Two	One	Zero	Two	Two	Zero	Two or More	One	Winning	Sideline - Back	Equal Numbers	Shot	Two	Successful	2 Point - Centre - Near	17 - 13 seconds	Basket Scored	3 man Press	Unsuccessful	Basket Scored
#2935	Other	24	Loss	Pool	Q2	Three	Zero	Two	Zero	Zero or One	Two	One	One	Winning	Free Throw	Equal Numbers	Shot	One	Successful	No Shot Loc	Dead	Basket Scored	No Def Sys	Unsuccessful	Basket Scored
#2987	Other	76	Loss	Pool	Q4 & OT	Three	Zero	Two	Zero	Zero or One	Two	One	One	Losing	Sideline - Front	Equal Numbers	Shot	Two	Unsuccessful	2 Point - Centre - Near	12 - 7 seconds	Defensive Rebound	Zone	Successful	Lost
#5279	First	45	Loss	Pool	Q3	Zero or One	Two	One	One	Two	One	Zero	Two	Winning	Offensive Rebound	Equal Numbers	Shot	Two	Unsuccessful	2 Point - Centre - Mid	12 - 7 seconds	Defensive Rebound	Zone	Successful	Lost
#5446	Other	19	Win	Pool	Q1	Zero or One	Two	One	One	Two	Zero	One	Two	Losing	Inbound - Baseline	Equal Numbers	No Shot	No Shot	No Shot	No Shot Loc	No Shot	Handling Error	Highline	Successful	Lost
#1859	Other	38	Loss	QF	Q2	Two	Zero	Two	One	Zero or One	Two	One	One	Losing	Inbound - Baseline	Equal Numbers	Shot	Two	Successful	2 Point - Centre - Near	12 - 7 seconds	Basket Scored	Highline	Unsuccessful	Basket Scored
#892	First	19	Win	SF	Q1	Two	Zero	Two	One	Zero or One	Two	One	One	Winning	Sideline - Front	Equal Numbers	Shot	Two	Successful	2 Point - Centre - Near	12 - 7 seconds	Basket Scored	Zone	Unsuccessful	Basket Scored
#751	Fourth	59	Loss	SF	Q3	Two	One	Zero	Two	Zero or One	Two	One	One	Losing	Inbound - Baseline	Equal Numbers	Shot	Two	Successful	2 Point - Right - Base	12 - 7 seconds	Basket Scored	2 man Press	Unsuccessful	Basket Scored
#2082	Fifth	64	Loss	Pool	Q3	Three	Zero	Two	Zero	Two	One	Zero	Two	Winning	Inbound - Baseline	Equal Numbers	Shot	Two	Unsuccessful	2 Point - Right - 45	12 - 7 seconds	Offensive Rebound	Zone	Unsuccessful	Maintained
#2715	Other	11	Loss	Pool	Q1	Zero or One	Three or More	Zero	One	Zero or One	Two	One	One	Losing	Turnover	Equal Numbers	Shot	Two	Successful	2 Point - Centre - Near	24 - 18 seconds	Basket Scored When Fouled	1 man Press	Unsuccessful	Maintained
#1875	Other	54	Loss	QF	Q3	Two	Zero	Two	One	Two	One	Zero	Two	Losing	Inbound - Baseline	Equal Numbers	No Shot	No Shot	No Shot	No Shot Loc	No Shot	Handling Error	3 man Press	Successful	Lost
#1773	Third	60	Win	QF	Q3	Two	One	Zero	Two	Two	Zero	Two or More	One	Winning	Free Throw	Equal Numbers	Shot	One	Successful	No Shot Loc	Dead	Basket Scored	No Def Sys	Unsuccessful	Basket Scored
#2867	Second	76	Win	Pool	Q3	Two	One	One	One	Zero or One	Two	Zero	Two	Winning	Defensive Rebound	Number Advantage	Shot	Two	Unsuccessful	2 Point - Centre - Near	17 - 13 seconds	Defensive Rebound	Zone	Successful	Lost
#4506	Third	66	Loss	Pool	Q4 & OT	Two	One	Zero	Two	Two	One	Zero	Two	Winning	Inbound - Baseline	Equal Numbers	Shot	Two	Unsuccessful	2 Point - Left - Base	17 - 13 seconds	Foul For	Zone	Unsuccessful	Maintained
#1609	Second	88	Win	QF	Q4 & OT	Two	One	Zero	Two	Three	Zero	Two or More	Zero	Winning	Inbound - Baseline	Equal Numbers	No Shot	No Shot	No Shot	No Shot Loc	No Shot	Foul Against	3 man Press	Successful	Lost
#184	Second	95	Loss	MM	Q4 & OT	Two	Zero	Two	One	Zero or One	Two	One	One	Losing	Inbound - Baseline	Equal Numbers	No Shot	No Shot	No Shot	No Shot Loc	No Shot	Out of Bounds	2 man Press	Unsuccessful	Maintained
#5284	First	50	Loss	Pool	Q3	Zero or One	Two	Two	Zero	Two	One	Zero	Two	Losing	Turnover	Equal Numbers	Shot	Two	Successful	2 Point - Right - 45	17 - 13 seconds	Basket Scored	Zone	Unsuccessful	Basket Scored
#3741	Fifth	58	Win	Pool	Q3	Zero or One	Two	One	One	Two	One	Zero	Two	Losing	Sideline - Back	Equal Numbers	Shot	Two	Unsuccessful	2 Point - Centre - Near	17 - 13 seconds	Offensive Rebound	Zone	Unsuccessful	Maintained
#3831	Other	30	Win	Pool	Q2	Two	One	Zero	Two	Zero or One	Two	One	One	Winning	Offensive Rebound	Equal Numbers	Shot	Two	Unsuccessful	2 Point - Centre - Near	12 - 7 seconds	Offensive Rebound	Zone	Unsuccessful	Maintained
#151	Second	62	Loss	MM	Q3	Two	One	Zero	Two	Zero or One	Two	One	One	Losing	Sideline - Front	Equal Numbers	No Shot	No Shot	No Shot	No Shot Loc	No Shot	Out of Bounds	Zone	Unsuccessful	Maintained
#4483	Third	43	Loss	Pool	Q3	Zero or One	Two	One	One	Two	One	Zero	Two	Losing	Inbound - Baseline	Equal Numbers	No Shot	No Shot	No Shot	No Shot Loc	No Shot	Foul For	4 man Press	Unsuccessful	Maintained
#5082	Other	31	Loss	Pool	Q2	Two	One	Zero	Two	Zero or One	One	Two or More	Zero	Winning	Defensive Rebound	Equal Numbers	Shot	Two	Successful	2 Point - Centre - Near	12 - 7 seconds	Basket Scored	Zone	Unsuccessful	Basket Scored
#1107	Other	45	Loss	5678	Q2	Two	One	Zero	Two	Zero or One	Two	One	One	Losing	Inbound - Baseline	Equal Numbers	Shot	Two	Unsuccessful	2 Point - Centre - Near	12 - 7 seconds	Defensive Rebound	5 man Press	Successful	Lost
#2941	Other	30	Loss	Pool	Q2	Three	Zero	Two	Zero	Zero or One	Three or More	Zero	One	Winning	Sideline - Back	Equal Numbers	Shot	Two	Successful	2 Point - Centre - Near	17 - 13 seconds	Basket Scored	1 man Press	Unsuccessful	Basket Scored
#4210	Other	79	Loss	Pool	Q3	Zero or One	Two	One	One	Zero or One	Two	One	One	Losing	Defensive Rebound	Equal Numbers	No Shot	No Shot	No Shot	No Shot Loc	No Shot	Handling Error	No Def Sys	Successful	Lost
#4215	Other	84	Loss	Pool	Q3	Zero or One	Two	One	One	Zero or One	Two	One	One	Losing	Free Throw	Equal Numbers	Shot	One	Successful	No Shot Loc	Dead	Basket Scored	No Def Sys	Unsuccessful	Basket Scored
#1994	Third	88	Win	Pool	Q4 & OT	Two	One	Zero	Two	Zero or One	Two	One	One	Losing	Defensive Rebound	Number Advantage	Shot	Three	Unsuccessful	2 Point - Centre - Long	17 - 13 seconds	Defensive Rebound	Highline	Successful	Lost
#3433	Other	45	Win	Pool	Q2	Zero or One	Three or More	Zero	One	Zero or One	Three or More	Zero	One	Losing	Sideline - Front	Equal Numbers	Shot	Two	Successful	2 Point - Left - 45	12 - 7 seconds	Basket Scored	Zone	Unsuccessful	Basket Scored
#6090	Other	59	Loss	Pool	Q3	Two	Zero	Two	One	Two	One	One	One	Losing	Inbound - Baseline	Equal Numbers	No Shot	No Shot	No Shot	No Shot Loc	No Shot	Out of Bounds	1 man Press	Successful	Lost
#1142	Other	80	Loss	5678	Q4 & OT	Two	One	Zero	Two	Zero or One	Two	One	One	Drawing	Inbound - Endline	Equal Numbers	Shot	Two	Unsuccessful	2 Point - Right - Base	6 - 0 seconds	Defensive Rebound	Zone	Successful	Lost
#987	Fifth	17	Win	5678	Q1	Zero or One	Two	One	One	Two	One	Zero	Two	Losing	Defensive Rebound	Equal Numbers	Shot	Two	Unsuccessful	2 Point - Right - Elbow	6 - 0 seconds	Defensive Rebound	Zone	Successful	Lost
#1900	Other	79	Loss	QF	Q4 & OT	Two	One	One	One	Two	One	Zero	Two	Losing	Inbound - Baseline	Equal Numbers	Shot	Two	Unsuccessful	2 Point - Centre - Near	12 - 7 seconds	Foul For	4 man Press	Unsuccessful	Maintained
#2481	Other	92	Win	Pool	Q4 & OT	Zero or One	Two	One	One	Two	Zero	One	Two	Winning	Inbound - Baseline	Equal Numbers	No Shot	No Shot	No Shot	No Shot Loc	No Shot	Foul Against	5 man Press	Successful	Lost
#3099	Other	4	Loss	Pool	Q1	Zero or One	Two	One	One	Zero or One	Two	One	One	Losing	Turnover	Equal Numbers	Shot	Two	Unsuccessful	2 Point - Left - 45	6 - 0 seconds	Defensive Rebound	Zone	Successful	Lost
#798	Third	20	Loss	SF	Q2	Zero or One	Two	One	One	Two	Two	One	Zero	Losing	Sideline - Front	Equal Numbers	Shot	Two	Unsuccessful	2 Point - Left - 45	17 - 13 seconds	Offensive Rebound	Zone	Unsuccessful	Maintained
#1115	Other	53	Loss	5678	Q3	Two	One	Zero	Two	Zero or One	Two	One	One	Drawing	Sideline - Front	Equal Numbers	Shot	Two	Successful	2 Point - Right - 45	12 - 7 seconds	Basket Scored	Zone	Unsuccessful	Basket Scored
#291	Third	4	Win	MM	Q1	Zero or One	Two	One	One	Zero or One	Two	One	One	Winning	Turnover	Equal Numbers	Shot	Two	Successful	2 Point - Centre - Near	24 - 18 seconds	Basket Scored	No Def Sys	Unsuccessful	Basket Scored
#3033	Fourth	46	Win	Pool	Q2	Zero or One	Three or More	Zero	One	Three	Zero	Two or More	Zero	Losing	Free Throw	Equal Numbers	Shot	One	Successful	No Shot Loc	Dead	Basket Scored	No Def Sys	Unsuccessful	Basket Scored
#4885	Other	51	Win	Pool	Q2	Zero or One	Two	One	One	Two	Zero	Two or More	One	Losing	Free Throw	Equal Numbers	Shot	One	Unsuccessful	No Shot Loc	Dead	FT	No Def Sys	Successful	Maintained
#4149	Other	18	Loss	Pool	Q1	Two	Zero	Two	One	Zero or One	Two	One	One	Losing	Inbound - Baseline	Equal Numbers	Shot	Two	Unsuccessful	2 Point - Centre - Mid	12 - 7 seconds	Defensive Rebound	2 man Press	Successful	Lost
#5025	Second	67	Win	Pool	Q3	Three	Zero	Two	Zero	Two	One	Zero	Two	Winning	Free Throw	Equal Numbers	Shot	One	Successful	No Shot Loc	Dead	Basket Scored	No Def Sys	Unsuccessful	Basket Scored
#1998	Third	92	Win	Pool	Q4 & OT	Two	One	Zero	Two	Zero or One	Two	One	One	Losing	Free Throw	Equal Numbers	Shot	One	Successful	No Shot Loc	Dead	Basket Scored	No Def Sys	Unsuccessful	Basket Scored
#523	Fifth	23	Win	5678	Q1	Zero or One	Two	One	One	Two	Zero	One	Two	Winning	Turnover	Equal Numbers	Shot	Two	Successful	2 Point - Centre - Near	24 - 18 seconds	Basket Scored	No Def Sys	Unsuccessful	Basket Scored
#5907	Second	74	Loss	Pool	Q4 & OT	Two	One	One	One	Zero or One	One	One	Two	Winning	Defensive Rebound	Equal Numbers	No Shot	No Shot	No Shot	No Shot Loc	No Shot	Violation Against	4 man Press	Successful	Lost
#4232	Other	101	Loss	Pool	Q4 & OT	Two	Zero	Two	One	Zero or One	Two	One	One	Losing	Defensive Rebound	Equal Numbers	Shot	Two	Unsuccessful	2 Point - Right - 45	17 - 13 seconds	Foul For	Zone	Unsuccessful	Maintained
#5585	Other	56	Loss	Pool	Q3	Two	One	Zero	Two	Zero or One	Two	One	One	Winning	Defensive Rebound	Equal Numbers	No Shot	No Shot	No Shot	No Shot Loc	No Shot	Handling Error	3 man Press	Successful	Lost
#1735	Third	22	Win	QF	Q1	Zero or One	Two	One	One	Two	Zero	Two or More	One	Drawing	Inbound - Endline	Equal Numbers	Shot	Two	Unsuccessful	2 Point - Right - Base	12 - 7 seconds	Defensive Rebound	Zone	Successful	Lost
#214	Fourth	19	Loss	MM	Q1	Zero or One	Two	One	One	Zero or One	Two	One	One	Winning	Sideline - Back	Equal Numbers	Shot	Two	Unsuccessful	2 Point - Centre - Near	12 - 7 seconds	Out of Bounds	Highline	Successful	Lost
#3609	First	27	Win	Pool	Q2	Zero or One	Two	One	One	Zero or One	Two	One	One	Losing	Inbound - Baseline	Equal Numbers	Shot	Two	Unsuccessful	2 Point - Centre - Mid	12 - 7 seconds	Defensive Rebound	Highline	Successful	Lost
#2007	Third	101	Win	Pool	Q4 & OT	Two	One	Zero	Two	Zero or One	Two	One	One	Winning	Defensive Rebound	Number Advantage	Shot	Three	Unsuccessful	3 Point	6 - 0 seconds	Defensive Rebound	Highline	Successful	Lost
#887	First	14	Win	SF	Q1	Two	Zero	Two	One	Zero or One	Two	One	One	Winning	Inbound - Baseline	Equal Numbers	Shot	Two	Unsuccessful	2 Point - Centre - Near	12 - 7 seconds	Defensive Rebound	Zone	Successful	Lost
#3902	Other	101	Win	Pool	Q4 & OT	Two	One	Zero	Two	Zero or One	Two	One	One	Drawing	Inbound - Baseline	Equal Numbers	Shot	Three	Unsuccessful	3 Point	6 - 0 seconds	Defensive Rebound	4 man Press	Successful	Lost
#386	Third	99	Win	MM	Q4 & OT	Two	One	Zero	Two	Zero or One	Two	One	One	Winning	Inbound - Baseline	Equal Numbers	No Shot	No Shot	No Shot	No Shot Loc	No Shot	Out of Bounds	2 man Press	Unsuccessful	Maintained
#5189	Other	52	Win	Pool	Q3	Two	One	Zero	Two	Zero or One	Two	One	One	Losing	Turnover	Equal Numbers	No Shot	No Shot	No Shot	No Shot Loc	No Shot	Foul Against	3 man Press	Successful	Lost
#4662	Other	41	Win	Pool	Q2	Zero or One	Two	One	One	Zero or One	One	Two or More	Zero	Losing	Inbound - Baseline	Equal Numbers	No Shot	No Shot	No Shot	No Shot Loc	No Shot	Foul For	4 man Press	Unsuccessful	Maintained
#5661	Fifth	36	Win	Pool	Q2	Zero or One	Two	One	One	Zero or One	Two	One	One	Losing	Defensive Rebound	Number Advantage	Shot	Two	Successful	2 Point - Centre - Near	24 - 18 seconds	Basket Scored	2 man Press	Unsuccessful	Basket Scored
#759	Fourth	67	Loss	SF	Q4 & OT	Two	One	Zero	Two	Zero or One	Three or More	Zero	One	Losing	Sideline - Back	Equal Numbers	No Shot	No Shot	No Shot	No Shot Loc	No Shot	Handling Error	Zone	Successful	Lost
#4693	Other	72	Win	Pool	Q4 & OT	Two	Zero	Two	One	Two	Zero	Two or More	One	Losing	Offensive Rebound	Equal Numbers	Shot	Two	Unsuccessful	2 Point - Left - 45	12 - 7 seconds	Defensive Rebound	Zone	Successful	Lost
#221	Fourth	26	Loss	MM	Q2	Zero or One	Two	One	One	Two	One	Zero	Two	Winning	Defensive Rebound	Equal Numbers	Shot	Two	Successful	2 Point - Centre - Near	17 - 13 seconds	Basket Scored	Zone	Unsuccessful	Basket Scored
#2965	Other	54	Loss	Pool	Q3	Three	Zero	Two	Zero	Zero or One	Two	One	One	Winning	Inbound - Baseline	Equal Numbers	Shot	Two	Unsuccessful	2 Point - Centre - Mid	12 - 7 seconds	Defensive Rebound	Zone	Successful	Lost
#1472	Other	28	Loss	QF	Q2	Two	One	Zero	Two	Zero or One	Two	One	One	Losing	Inbound - Baseline	Equal Numbers	No Shot	No Shot	No Shot	No Shot Loc	No Shot	Handling Error	Highline	Successful	Lost
#5001	Second	43	Win	Pool	Q2	Zero or One	One	Two	Zero	Two	One	Zero	Two	Losing	Defensive Rebound	Equal Numbers	Shot	Two	Successful	2 Point - Centre - Near	17 - 13 seconds	Basket Scored	Zone	Unsuccessful	Basket Scored
#778	Fourth	86	Loss	SF	Q4 & OT	Two	One	Zero	Two	Zero or One	Two	One	One	Losing	Defensive Rebound	Equal Numbers	Shot	Two	Successful	2 Point - Centre - Near	24 - 18 seconds	Basket Scored	No Def Sys	Unsuccessful	Basket Scored
#4341	Fourth	98	Loss	Pool	Q4 & OT	Zero or One	Two	One	One	Two	Zero	Two or More	One	Winning	Defensive Rebound	Equal Numbers	Shot	Two	Unsuccessful	2 Point - Centre - Mid	12 - 7 seconds	Defensive Rebound	Zone	Successful	Lost
#49	First	49	Win	MM	Q3	Zero or One	Two	One	One	Two	One	Zero	Two	Winning	Inbound - Baseline	Equal Numbers	Shot	Two	Successful	2 Point - Centre - Mid	12 - 7 seconds	Basket Scored	Zone	Unsuccessful	Basket Scored
#4368	Other	16	Loss	Pool	Q1	Two	One	Zero	Two	Zero or One	Two	One	One	Losing	Inbound - Endline	Equal Numbers	Shot	Two	Successful	2 Point - Right - 45	6 - 0 seconds	Basket Scored	Zone	Unsuccessful	Basket Scored
#743	Fourth	51	Loss	SF	Q3	Two	One	Zero	Two	Zero or One	Two	One	One	Losing	Turnover	Equal Numbers	No Shot	No Shot	No Shot	No Shot Loc	No Shot	Foul For	Zone	Unsuccessful	Maintained
#3922	Second	2	Win	Pool	Q1	Two	One	Zero	Two	Two	Zero	One	Two	Drawing	Defensive Rebound	Equal Numbers	Shot	Two	Successful	2 Point - Centre - Near	12 - 7 seconds	Basket Scored	3 man Press	Unsuccessful	Basket Scored
#6036	Other	5	Loss	Pool	Q1	Two	Zero	One	Two	Two	Zero	Two or More	One	Winning	Inbound - Baseline	Equal Numbers	Shot	Two	Unsuccessful	2 Point - Left - 45	12 - 7 seconds	Offensive Rebound	Zone	Unsuccessful	Maintained
#4799	Fifth	83	Win	Pool	Q3	Two	Zero	Two	One	Zero or One	Three or More	Zero	One	Winning	Offensive Rebound	Equal Numbers	Shot	Three	Unsuccessful	3 Point	12 - 7 seconds	Out of Bounds	Zone	Successful	Lost
#2812	Second	21	Win	Pool	Q1	Zero or One	Two	One	One	Zero or One	Three or More	Zero	One	Winning	Inbound - Endline	Equal Numbers	Shot	Two	Successful	2 Point - Centre - Near	6 - 0 seconds	Basket Scored	Highline	Unsuccessful	Maintained
#2434	Other	45	Win	Pool	Q2	Zero or One	Two	One	One	Two	Zero	One	Two	Winning	Inbound - Baseline	Equal Numbers	Shot	Two	Successful	2 Point - Right - Elbow	17 - 13 seconds	Basket Scored	Highline	Unsuccessful	Basket Scored
#1128	Other	66	Loss	5678	Q3	Two	One	Zero	Two	Zero or One	Two	One	One	Losing	Defensive Rebound	Equal Numbers	No Shot	No Shot	No Shot	No Shot Loc	No Shot	Other	3 man Press	Unsuccessful	Maintained
#4209	Other	78	Loss	Pool	Q3	Zero or One	Two	One	One	Zero or One	Two	One	One	Losing	Defensive Rebound	Equal Numbers	No Shot	No Shot	No Shot	No Shot Loc	No Shot	Handling Error	3 man Press	Successful	Lost
#3810	Other	9	Win	Pool	Q1	Two	One	Zero	Two	Zero or One	Three or More	Zero	One	Winning	Inbound - Baseline	Equal Numbers	Shot	Two	Unsuccessful	2 Point - Centre - Near	12 - 7 seconds	Out of Bounds	3 man Press	Unsuccessful	Maintained
#4405	Other	53	Loss	Pool	Q3	Two	One	Zero	Two	Zero or One	Two	One	One	Losing	Defensive Rebound	Number Advantage	Shot	Two	Successful	2 Point - Centre - Mid	6 - 0 seconds	Basket Scored	1 man Press	Unsuccessful	Basket Scored
#5726	Fifth	101	Win	Pool	Q4 & OT	Zero or One	Two	One	One	Zero or One	One	Two or More	Zero	Winning	Turnover	Equal Numbers	Shot	Two	Unsuccessful	2 Point - Left - Base	24 - 18 seconds	Defensive Rebound	No Def Sys	Successful	Lost
#927	First	54	Win	SF	Q3	Zero or One	Two	One	One	Two	One	Zero	Two	Winning	Defensive Rebound	Equal Numbers	No Shot	No Shot	No Shot	No Shot Loc	No Shot	Out of Bounds	Zone	Unsuccessful	Maintained
#4530	First	9	Win	Pool	Q1	Two	Zero	Two	One	Two	Zero	Two or More	One	Winning	Inbound - Baseline	Equal Numbers	No Shot	No Shot	No Shot	No Shot Loc	No Shot	Other	Zone	Unsuccessful	Maintained
#3594	First	12	Win	Pool	Q1	Two	Zero	Two	One	Zero or One	Two	One	One	Losing	Inbound - Baseline	Equal Numbers	No Shot	No Shot	No Shot	No Shot Loc	No Shot	Other	Highline	Unsuccessful	Maintained
#3429	Other	41	Win	Pool	Q2	Two	One	Zero	Two	Zero or One	Three or More	Zero	One	Losing	Inbound - Baseline	Equal Numbers	Shot	Two	Unsuccessful	2 Point - Centre - Near	17 - 13 seconds	Offensive Rebound	2 man Press	Unsuccessful	Maintained
#5693	Fifth	68	Win	Pool	Q3	Zero or One	Two	One	One	Two	One	Zero	Two	Losing	Turnover	Number Advantage	Shot	Two	Successful	2 Point - Centre - Near	12 - 7 seconds	Basket Scored	Zone	Unsuccessful	Basket Scored
#1219	First	63	Win	QF	Q3	Two	One	Zero	Two	Two	Zero	Two or More	One	Winning	Sideline - Front	Equal Numbers	Shot	Two	Successful	2 Point - Right - 45	12 - 7 seconds	Basket Scored	Zone	Unsuccessful	Basket Scored
#2009	Third	103	Win	Pool	Q4 & OT	Two	One	Zero	Two	Zero or One	Two	One	One	Winning	Sideline - Front	Equal Numbers	Shot	Two	Successful	2 Point - Right - 45	6 - 0 seconds	Basket Scored	Zone	Unsuccessful	Basket Scored
#2525	First	42	Win	Pool	Q2	Zero or One	Two	One	One	Zero or One	Three or More	Zero	One	Winning	Free Throw	Equal Numbers	Shot	One	Successful	No Shot Loc	Dead	Basket Scored	No Def Sys	Unsuccessful	Basket Scored
#4907	Other	73	Win	Pool	Q3	Zero or One	Three or More	Zero	One	Two	Zero	Two or More	One	Losing	Defensive Rebound	Equal Numbers	Shot	Two	Unsuccessful	2 Point - Centre - Near	24 - 18 seconds	Foul For	5 man Press	Unsuccessful	Maintained
#3121	Other	26	Loss	Pool	Q2	Zero or One	One	Two	One	Zero or One	Two	One	One	Losing	Defensive Rebound	Number Advantage	Shot	Two	Unsuccessful	2 Point - Centre - Near	17 - 13 seconds	Offensive Rebound	Zone	Unsuccessful	Maintained
#3901	Other	100	Win	Pool	Q4 & OT	Two	One	Zero	Two	Zero or One	Two	One	One	Winning	Free Throw	Equal Numbers	Shot	One	Successful	No Shot Loc	Dead	Basket Scored	No Def Sys	Unsuccessful	Basket Scored
#60	First	60	Win	MM	Q3	Two	Zero	Two	One	Two	One	One	One	Winning	Inbound - Baseline	Equal Numbers	Shot	Three	Unsuccessful	3 Point	17 - 13 seconds	Basket Scored	Zone	Unsuccessful	Basket Scored
#1221	First	65	Win	QF	Q3	Two	One	Zero	Two	Two	Zero	One	Two	Winning	Inbound - Baseline	Equal Numbers	Shot	Three	Unsuccessful	3 Point	12 - 7 seconds	Basket Scored	1 man Press	Unsuccessful	Basket Scored
#3132	Other	37	Loss	Pool	Q2	Two	Zero	Two	One	Zero or One	Two	One	One	Losing	Inbound - Baseline	Equal Numbers	Shot	Two	Unsuccessful	2 Point - Left - Base	12 - 7 seconds	Defensive Rebound	Zone	Successful	Lost
#1428	Fourth	83	Win	QF	Q4 & OT	Zero or One	Two	One	One	Two	One	Zero	Two	Winning	Inbound - Baseline	Equal Numbers	Shot	Two	Unsuccessful	2 Point - Right - 45	12 - 7 seconds	Offensive Rebound	Zone	Unsuccessful	Maintained
#4302	Fourth	59	Loss	Pool	Q3	Zero or One	Two	One	One	Two	Zero	Two or More	One	Winning	Defensive Rebound	Number Advantage	Shot	Two	Successful	2 Point - Centre - Near	17 - 13 seconds	Basket Scored When Fouled	Zone	Unsuccessful	Maintained
#4961	Second	3	Win	Pool	Q1	Three	Zero	Two	Zero	Two	One	Zero	Two	Drawing	Inbound - Baseline	Equal Numbers	No Shot	No Shot	No Shot	No Shot Loc	No Shot	Out of Bounds	1 man Press	Unsuccessful	Maintained
#5440	Other	13	Win	Pool	Q1	Zero or One	Two	One	One	Two	Zero	One	Two	Losing	Sideline - Front	Equal Numbers	Shot	Two	Unsuccessful	2 Point - Left - 45	6 - 0 seconds	Foul For	Zone	Unsuccessful	Maintained
#2106	Fifth	88	Loss	Pool	Q4 & OT	Zero or One	Two	One	One	Two	One	Zero	Two	Losing	Defensive Rebound	Equal Numbers	No Shot	No Shot	No Shot	No Shot Loc	No Shot	Out of Bounds	3 man Press	Successful	Lost
#3372	Fourth	95	Win	Pool	Q4 & OT	Zero or One	Two	One	One	Zero or One	Two	One	One	Winning	Defensive Rebound	Equal Numbers	Shot	Two	Unsuccessful	2 Point - Left - Base	17 - 13 seconds	Foul For	Zone	Unsuccessful	Maintained
#1351	Fourth	6	Win	QF	Q1	Zero or One	Two	One	One	Two	One	Zero	Two	Winning	Inbound - Baseline	Number Advantage	Shot	Two	Unsuccessful	2 Point - Right - Base	6 - 0 seconds	Offensive Rebound	1 man Press	Unsuccessful	Maintained
#2827	Second	36	Win	Pool	Q2	Zero or One	Two	One	One	Zero or One	Two	Zero	Two	Winning	Offensive Rebound	Equal Numbers	Shot	Two	Successful	2 Point - Right - 45	6 - 0 seconds	Basket Scored	Zone	Unsuccessful	Maintained
#4390	Other	38	Loss	Pool	Q2	Two	One	Zero	Two	Two	One	Zero	Two	Losing	Inbound - Baseline	Number Advantage	Shot	Two	Unsuccessful	2 Point - Centre - Mid	17 - 13 seconds	Defensive Rebound	Zone	Successful	Lost
#990	Fifth	20	Win	5678	Q1	Zero or One	Two	One	One	Two	One	Zero	Two	Losing	Inbound - Baseline	Equal Numbers	Shot	Three	Unsuccessful	2 Point - Right - Elbow	17 - 13 seconds	Defensive Rebound	Zone	Successful	Lost
#4194	Other	63	Loss	Pool	Q3	Two	Zero	Two	One	Zero or One	Two	One	One	Losing	Inbound - Baseline	Equal Numbers	No Shot	No Shot	No Shot	No Shot Loc	No Shot	Violation Against	4 man Press	Successful	Lost
#2628	Fifth	30	Loss	Pool	Q2	Zero or One	Two	One	One	Zero or One	Two	One	One	Losing	Free Throw	Equal Numbers	Shot	One	Unsuccessful	No Shot Loc	Dead	Defensive Rebound	No Def Sys	Successful	Lost
#307	Third	20	Win	MM	Q1	Zero or One	Two	One	One	Zero or One	Two	One	One	Losing	Sideline - Back	Equal Numbers	Shot	Three	Unsuccessful	2 Point - Centre - Long	12 - 7 seconds	Basket Scored	1 man Press	Unsuccessful	Basket Scored
#2866	Second	75	Win	Pool	Q3	Two	One	One	One	Zero or One	Two	Zero	Two	Winning	Free Throw	Equal Numbers	Shot	One	Unsuccessful	No Shot Loc	Dead	Out of Bounds	No Def Sys	Successful	Lost
#1825	Other	4	Loss	QF	Q1	Two	Zero	Two	One	Zero or One	Two	One	One	Losing	Inbound - Baseline	Equal Numbers	Shot	Two	Successful	2 Point - Left - 45	6 - 0 seconds	Basket Scored	Zone	Unsuccessful	Basket Scored
#381	Third	94	Win	MM	Q4 & OT	Two	One	Zero	Two	Zero or One	Two	One	One	Winning	Sideline - Back	Equal Numbers	Shot	Two	Unsuccessful	2 Point - Centre - Mid	17 - 13 seconds	Foul For	2 man Press	Unsuccessful	Maintained
#3153	Other	58	Loss	Pool	Q3	Zero or One	One	Two	One	Two	One	Zero	Two	Losing	Inbound - Baseline	Equal Numbers	Shot	Two	Unsuccessful	2 Point - Centre - Long	24 - 18 seconds	Out of Bounds	Zone	Unsuccessful	Maintained
#1608	Second	87	Win	QF	Q4 & OT	Two	One	Zero	Two	Zero or One	Two	One	One	Winning	Inbound - Endline	Equal Numbers	Shot	Two	Successful	2 Point - Centre - Near	6 - 0 seconds	Basket Scored	Zone	Unsuccessful	Basket Scored
#4229	Other	98	Loss	Pool	Q4 & OT	Two	Zero	Two	One	Zero or One	Two	One	One	Losing	Free Throw	Equal Numbers	Shot	One	Unsuccessful	No Shot Loc	Dead	Defensive Rebound	No Def Sys	Successful	Lost
#731	Fourth	39	Loss	SF	Q2	Two	One	Zero	Two	Zero or One	Two	One	One	Losing	Offensive Rebound	Equal Numbers	Shot	Two	Successful	2 Point - Centre - Near	12 - 7 seconds	Basket Scored	Zone	Unsuccessful	Basket Scored
#3984	Second	64	Win	Pool	Q3	Two	One	Zero	Two	Two	Zero	One	Two	Winning	Inbound - Endline	Equal Numbers	No Shot	No Shot	No Shot	No Shot Loc	No Shot	Other	Zone	Unsuccessful	Maintained
#255	Fourth	60	Loss	MM	Q3	Zero or One	Two	One	One	Two	One	Zero	Two	Losing	Defensive Rebound	Equal Numbers	No Shot	No Shot	No Shot	No Shot Loc	No Shot	Foul For	Highline	Unsuccessful	Maintained
#4268	Fourth	25	Loss	Pool	Q1	Zero or One	Two	One	One	Two	Zero	Two or More	One	Winning	Free Throw	Equal Numbers	Shot	One	Unsuccessful	No Shot Loc	Dead	FT	No Def Sys	Successful	Maintained
#738	Fourth	46	Loss	SF	Q3	Two	One	Zero	Two	Zero or One	Two	One	One	Losing	Free Throw	Equal Numbers	Shot	One	Successful	No Shot Loc	Dead	Basket Scored	No Def Sys	Unsuccessful	Basket Scored
#3357	Fourth	80	Win	Pool	Q4 & OT	Zero or One	Two	One	One	Two	One	Zero	Two	Winning	Sideline - Front	Equal Numbers	Shot	Two	Unsuccessful	2 Point - Left - Base	17 - 13 seconds	Defensive Rebound	Zone	Successful	Lost
#286	Fourth	91	Loss	MM	Q4 & OT	Zero or One	Two	One	One	Two	One	Zero	Two	Winning	Defensive Rebound	Number Advantage	Shot	Two	Unsuccessful	2 Point - Centre - Near	17 - 13 seconds	Defensive Rebound	Zone	Successful	Lost
#1464	Other	20	Loss	QF	Q2	Two	One	Zero	Two	Zero or One	Two	One	One	Losing	Defensive Rebound	Equal Numbers	No Shot	No Shot	No Shot	No Shot Loc	No Shot	Handling Error	Highline	Successful	Lost
#2985	Other	74	Loss	Pool	Q4 & OT	Three	Zero	Two	Zero	Zero or One	Two	One	One	Losing	Defensive Rebound	Equal Numbers	Shot	Two	Successful	2 Point - Centre - Mid	17 - 13 seconds	Basket Scored When Fouled	Highline	Unsuccessful	Maintained
#923	First	50	Win	SF	Q3	Zero or One	Two	One	One	Zero or One	Two	One	One	Losing	Sideline - Back	Equal Numbers	Shot	Two	Unsuccessful	2 Point - Left - Base	17 - 13 seconds	Defensive Rebound	Zone	Successful	Lost
#3012	Fourth	25	Win	Pool	Q1	Zero or One	Two	One	One	Three	Zero	Two or More	Zero	Winning	Inbound - Endline	Equal Numbers	Shot	Two	Successful	2 Point - Left - Base	12 - 7 seconds	Basket Scored	Zone	Unsuccessful	Basket Scored
#905	First	32	Win	SF	Q2	Zero or One	Two	One	One	Two	Two	One	Zero	Losing	Inbound - Baseline	Equal Numbers	Shot	Two	Successful	2 Point - Right - 45	17 - 13 seconds	Basket Scored	Zone	Unsuccessful	Basket Scored
#1632	Fifth	8	Loss	QF	Q1	Zero or One	Two	One	One	Two	One	Zero	Two	Losing	Inbound - Baseline	Equal Numbers	Shot	Two	Unsuccessful	2 Point - Centre - Mid	6 - 0 seconds	Defensive Rebound	Zone	Successful	Lost
#5071	Other	20	Loss	Pool	Q1	Two	One	Zero	Two	Three	Zero	Two or More	Zero	Winning	Free Throw	Equal Numbers	Shot	One	Unsuccessful	No Shot Loc	Dead	Defensive Rebound	No Def Sys	Successful	Lost
#2199	Second	81	Win	Pool	Q4 & OT	Two	One	One	One	Zero or One	One	Two or More	One	Winning	Sideline - Front	Equal Numbers	Shot	Two	Successful	2 Point - Centre - Mid	12 - 7 seconds	Basket Scored	Zone	Unsuccessful	Basket Scored
#2313	Fourth	22	Loss	Pool	Q1	Zero or One	Two	One	One	Two	Zero	One	Two	Losing	Inbound - Baseline	Equal Numbers	No Shot	No Shot	No Shot	No Shot Loc	No Shot	Foul Against	Zone	Successful	Lost
#5707	Fifth	82	Win	Pool	Q3	Zero or One	Two	One	One	Zero or One	Two	One	One	Losing	Turnover	Equal Numbers	Shot	Two	Unsuccessful	2 Point - Centre - Near	24 - 18 seconds	Foul For	No Def Sys	Unsuccessful	Maintained
#7	First	7	Win	MM	Q1	Two	Zero	Two	One	Two	One	Zero	Two	Winning	Defensive Rebound	Equal Numbers	Shot	Two	Unsuccessful	2 Point - Left - Base	17 - 13 seconds	Defensive Rebound	Zone	Successful	Lost
#4406	Other	54	Loss	Pool	Q3	Two	One	Zero	Two	Zero or One	Two	One	One	Losing	Defensive Rebound	Number Advantage	Shot	Two	Successful	2 Point - Centre - Mid	17 - 13 seconds	Basket Scored	Zone	Unsuccessful	Basket Scored
#4802	Fifth	86	Win	Pool	Q3	Two	Zero	Two	One	Zero or One	Three or More	Zero	One	Winning	Inbound - Baseline	Equal Numbers	Shot	Two	Unsuccessful	2 Point - Centre - Near	17 - 13 seconds	Offensive Rebound	1 man Press	Unsuccessful	Maintained
#4871	Other	37	Win	Pool	Q2	Zero or One	Two	One	One	Two	Zero	One	Two	Losing	Inbound - Endline	Equal Numbers	Shot	Two	Unsuccessful	2 Point - Left - Base	6 - 0 seconds	Defensive Rebound	Zone	Successful	Lost
#3015	Fourth	28	Win	Pool	Q2	Zero or One	Two	One	One	Three	Zero	Two or More	Zero	Winning	Offensive Rebound	Equal Numbers	Shot	Two	Successful	2 Point - Centre - Long	12 - 7 seconds	Basket Scored	Zone	Unsuccessful	Basket Scored
#4204	Other	73	Loss	Pool	Q3	Two	Zero	Two	One	Zero or One	Two	One	One	Losing	Offensive Rebound	Equal Numbers	Shot	Two	Successful	2 Point - Centre - Mid	6 - 0 seconds	Basket Scored	Zone	Unsuccessful	Basket Scored
#3680	First	98	Win	Pool	Q4 & OT	Zero or One	One	Two	Zero	Two	One	Zero	Two	Losing	Defensive Rebound	Number Advantage	Shot	Two	Unsuccessful	2 Point - Right - Base	17 - 13 seconds	Defensive Rebound	Zone	Successful	Lost
#4567	First	46	Win	Pool	Q3	Two	One	One	One	Two	Zero	One	Two	Winning	Sideline - Front	Equal Numbers	Shot	Three	Unsuccessful	3 Point	24 - 18 seconds	Offensive Rebound	Zone	Unsuccessful	Maintained
#1910	Third	4	Win	Pool	Q1	Zero or One	Two	One	One	Zero or One	Two	One	One	Losing	Offensive Rebound	Equal Numbers	Shot	Two	Unsuccessful	2 Point - Centre - Near	12 - 7 seconds	Defensive Rebound	Zone	Successful	Lost
#3035	Fourth	48	Win	Pool	Q2	Zero or One	Three or More	Zero	One	Three	Zero	Two or More	Zero	Losing	Inbound - Baseline	Equal Numbers	No Shot	No Shot	No Shot	No Shot Loc	No Shot	Other	Highline	Unsuccessful	Maintained
#4503	Third	63	Loss	Pool	Q4 & OT	Two	One	Zero	Two	Two	One	Zero	Two	Winning	Defensive Rebound	Number Advantage	No Shot	No Shot	No Shot	No Shot Loc	No Shot	Out of Bounds	Zone	Successful	Lost
#5608	Other	79	Loss	Pool	Q4 & OT	Zero or One	One	Two	Zero	Zero or One	Two	One	One	Losing	Inbound - Baseline	Number Advantage	Shot	Two	Successful	2 Point - Centre - Near	12 - 7 seconds	Basket Scored When Fouled	Zone	Unsuccessful	Maintained
#2380	Fourth	89	Loss	Pool	Q4 & OT	Zero or One	Three or More	Zero	One	Two	Zero	One	Two	Losing	Inbound - Baseline	Equal Numbers	No Shot	No Shot	No Shot	No Shot Loc	No Shot	Handling Error	Zone	Successful	Lost
#630	Second	27	Win	SF	Q2	Two	One	Zero	Two	Zero or One	Two	One	One	Winning	Offensive Rebound	Equal Numbers	Shot	Two	Successful	2 Point - Centre - Mid	12 - 7 seconds	Basket Scored	Zone	Unsuccessful	Basket Scored
#458	Other	67	Loss	5678	Q3	Two	Zero	Two	One	Zero or One	Two	One	One	Losing	Defensive Rebound	Equal Numbers	Shot	Two	Unsuccessful	2 Point - Centre - Near	24 - 18 seconds	Foul For	No Def Sys	Unsuccessful	Maintained
#803	Third	25	Loss	SF	Q2	Zero or One	Two	One	One	Two	Two	One	Zero	Drawing	Turnover	Number Advantage	Shot	Two	Successful	2 Point - Centre - Near	17 - 13 seconds	Basket Scored	Zone	Unsuccessful	Basket Scored
#3017	Fourth	30	Win	Pool	Q2	Zero or One	Two	One	One	Three	Zero	Two or More	Zero	Winning	Free Throw	Equal Numbers	Shot	One	Unsuccessful	No Shot Loc	Dead	FT	No Def Sys	Successful	Maintained
#2946	Other	35	Loss	Pool	Q2	Three	Zero	Two	Zero	Zero or One	Three or More	Zero	One	Winning	Defensive Rebound	Equal Numbers	Shot	Two	Unsuccessful	2 Point - Centre - Near	24 - 18 seconds	Foul For	2 man Press	Unsuccessful	Maintained
#3903	Other	102	Win	Pool	Q4 & OT	Two	One	Zero	Two	Zero or One	Two	One	One	Losing	Inbound - Baseline	Equal Numbers	No Shot	No Shot	No Shot	No Shot Loc	No Shot	Foul For	4 man Press	Unsuccessful	Maintained
#3298	Fourth	21	Win	Pool	Q1	Zero or One	Two	One	One	Zero or One	Three or More	Zero	One	Winning	Free Throw	Equal Numbers	Shot	One	Unsuccessful	No Shot Loc	Dead	FT	No Def Sys	Successful	Maintained
#5458	Other	31	Win	Pool	Q2	Zero or One	Two	One	One	Two	Zero	One	Two	Losing	Inbound - Baseline	Equal Numbers	No Shot	No Shot	No Shot	No Shot Loc	No Shot	Out of Bounds	Highline	Unsuccessful	Maintained
#4638	Other	17	Win	Pool	Q1	Zero or One	One	Two	One	Zero or One	Two	One	One	Losing	Inbound - Baseline	Equal Numbers	Shot	Two	Successful	2 Point - Left - Base	6 - 0 seconds	Basket Scored	Zone	Unsuccessful	Basket Scored
#1114	Other	52	Loss	5678	Q3	Two	One	Zero	Two	Zero or One	Two	One	One	Drawing	Defensive Rebound	Equal Numbers	No Shot	No Shot	No Shot	No Shot Loc	No Shot	Foul For	Highline	Unsuccessful	Maintained
#4867	Other	33	Win	Pool	Q2	Zero or One	Two	One	One	Two	Zero	One	Two	Losing	Inbound - Baseline	Equal Numbers	No Shot	No Shot	No Shot	No Shot Loc	No Shot	Foul For	5 man Press	Unsuccessful	Maintained
#5991	First	65	Win	Pool	Q3	Two	One	One	One	Two	Zero	Two or More	One	Winning	Sideline - Back	Equal Numbers	Shot	Two	Successful	2 Point - Centre - Long	12 - 7 seconds	Basket Scored	Zone	Unsuccessful	Basket Scored
#2519	First	36	Win	Pool	Q2	Zero or One	Two	One	One	Zero or One	Two	One	One	Winning	Defensive Rebound	Equal Numbers	Shot	Two	Successful	2 Point - Centre - Near	12 - 7 seconds	Basket Scored	2 man Press	Unsuccessful	Basket Scored
#2861	Second	70	Win	Pool	Q3	Zero or One	Two	One	One	Zero or One	Two	Zero	Two	Winning	Inbound - Baseline	Equal Numbers	Shot	Two	Unsuccessful	2 Point - Centre - Near	17 - 13 seconds	Offensive Rebound	Zone	Unsuccessful	Maintained
#5549	Other	20	Loss	Pool	Q1	Zero or One	Two	One	One	Zero or One	Two	One	One	Winning	Defensive Rebound	Equal Numbers	Shot	Two	Unsuccessful	2 Point - Centre - Near	6 - 0 seconds	Offensive Rebound	Highline	Unsuccessful	Maintained
#3260	Third	81	Win	Pool	Q4 & OT	Two	One	Zero	Two	Zero or One	Two	One	One	Winning	Sideline - Back	Equal Numbers	Shot	Two	Unsuccessful	2 Point - Left - 45	17 - 13 seconds	Offensive Rebound	Zone	Unsuccessful	Maintained
#514	Fifth	14	Win	5678	Q1	Zero or One	Two	One	One	Two	Zero	One	Two	Winning	Free Throw	Equal Numbers	Shot	One	Unsuccessful	No Shot Loc	Dead	FT	No Def Sys	Successful	Maintained
#5844	Second	11	Loss	Pool	Q1	Two	One	Zero	Two	Zero or One	Two	One	One	Winning	Defensive Rebound	Equal Numbers	No Shot	No Shot	No Shot	No Shot Loc	No Shot	Violation Against	Highline	Successful	Lost
#4185	Other	54	Loss	Pool	Q2	Two	Zero	Two	One	Zero or One	Three or More	Zero	One	Losing	Free Throw	Equal Numbers	Shot	One	Unsuccessful	No Shot Loc	Dead	Offensive Rebound	No Def Sys	Unsuccessful	Maintained
#4071	Other	43	Win	Pool	Q2	Two	Zero	One	One	Two	One	Zero	Two	Drawing	Inbound - Baseline	Equal Numbers	Shot	Three	Unsuccessful	3 Point	12 - 7 seconds	Defensive Rebound	Highline	Successful	Lost
#2875	Second	84	Win	Pool	Q4 & OT	Zero or One	Three or More	Zero	Two	Zero or One	Two	One	One	Winning	Defensive Rebound	Number Advantage	Shot	Two	Successful	2 Point - Centre - Mid	17 - 13 seconds	Basket Scored	Zone	Unsuccessful	Maintained
#3663	First	81	Win	Pool	Q4 & OT	Zero or One	Two	Two	Zero	Two	One	Zero	Two	Losing	Inbound - Baseline	Equal Numbers	Shot	Three	Unsuccessful	3 Point	17 - 13 seconds	Defensive Rebound	Highline	Successful	Lost
#1493	Other	49	Loss	QF	Q3	Two	One	Zero	Two	Zero or One	Two	One	One	Losing	Defensive Rebound	Equal Numbers	Shot	Two	Unsuccessful	2 Point - Right - 45	12 - 7 seconds	Foul For	5 man Press	Unsuccessful	Maintained
#6083	Other	52	Loss	Pool	Q3	Two	Zero	Two	One	Two	One	One	One	Losing	Inbound - Baseline	Equal Numbers	Shot	Two	Unsuccessful	2 Point - Centre - Mid	12 - 7 seconds	Defensive Rebound	1 man Press	Successful	Lost
#1205	First	49	Win	QF	Q3	Two	One	Zero	Two	Two	Zero	One	Two	Winning	Defensive Rebound	Number Advantage	Shot	Two	Successful	2 Point - Centre - Near	12 - 7 seconds	Basket Scored	Zone	Unsuccessful	Basket Scored
#2374	Fourth	83	Loss	Pool	Q4 & OT	Zero or One	Three or More	Zero	One	Two	Zero	One	Two	Losing	Sideline - Front	Equal Numbers	Shot	Three	Unsuccessful	2 Point - Centre - Long	6 - 0 seconds	Basket Scored	Zone	Unsuccessful	Basket Scored
#3781	Fifth	98	Win	Pool	Q4 & OT	Zero or One	Two	One	One	Two	One	Zero	Two	Losing	Sideline - Front	Equal Numbers	Shot	Three	Successful	2 Point - Centre - Long	24 - 18 seconds	Basket Scored	Zone	Unsuccessful	Basket Scored
#1555	Second	34	Win	QF	Q2	Two	One	Zero	Two	Zero or One	Two	One	One	Winning	Defensive Rebound	Equal Numbers	Shot	Two	Unsuccessful	2 Point - Centre - Near	17 - 13 seconds	Defensive Rebound	2 man Press	Successful	Lost
#4035	Other	7	Win	Pool	Q1	Two	Zero	One	One	Two	One	Zero	Two	Losing	Inbound - Baseline	Equal Numbers	Shot	Two	Unsuccessful	2 Point - Centre - Near	17 - 13 seconds	Foul For	2 man Press	Unsuccessful	Maintained
#5833	Fourth	85	Loss	Pool	Q4 & OT	Zero or One	Two	One	One	Two	One	Zero	Two	Losing	Turnover	Equal Numbers	Shot	Two	Unsuccessful	2 Point - Centre - Near	24 - 18 seconds	Defensive Rebound	Zone	Successful	Lost
#1880	Other	59	Loss	QF	Q3	Two	Zero	Two	One	Two	One	Zero	Two	Losing	Inbound - Baseline	Equal Numbers	Shot	Two	Unsuccessful	2 Point - Centre - Mid	12 - 7 seconds	Defensive Rebound	3 man Press	Successful	Lost
#5489	Other	62	Win	Pool	Q3	Two	One	Zero	Two	Two	Zero	One	Two	Losing	Inbound - Baseline	Equal Numbers	No Shot	No Shot	No Shot	No Shot Loc	No Shot	Foul For	Highline	Unsuccessful	Maintained
#4474	Third	34	Loss	Pool	Q2	Two	One	Zero	Two	Two	One	Zero	Two	Winning	Inbound - Baseline	Number Advantage	Shot	Two	Successful	2 Point - Right - Base	12 - 7 seconds	Basket Scored	Zone	Unsuccessful	Basket Scored
#4479	Third	39	Loss	Pool	Q2	Two	One	Zero	Two	Two	One	Zero	Two	Winning	Inbound - Baseline	Equal Numbers	Shot	Two	Unsuccessful	2 Point - Centre - Near	12 - 7 seconds	Offensive Rebound	Zone	Unsuccessful	Maintained
#5116	Other	65	Loss	Pool	Q3	Two	One	Zero	Two	Three	Zero	Two or More	Zero	Losing	Inbound - Baseline	Number Advantage	Shot	Three	Unsuccessful	3 Point	24 - 18 seconds	Defensive Rebound	Zone	Successful	Lost
#5565	Other	36	Loss	Pool	Q2	Zero or One	Two	One	One	Zero or One	Three or More	Zero	One	Winning	Offensive Rebound	Equal Numbers	Shot	Two	Unsuccessful	2 Point - Centre - Near	12 - 7 seconds	Defensive Rebound	Zone	Successful	Lost
#89	First	89	Win	MM	Q4 & OT	Two	One	One	One	Two	Zero	Two or More	One	Winning	Inbound - Baseline	Equal Numbers	No Shot	No Shot	No Shot	No Shot Loc	No Shot	Other	5 man Press	Unsuccessful	Maintained
#1126	Other	64	Loss	5678	Q3	Two	One	Zero	Two	Zero or One	Two	One	One	Losing	Inbound - Baseline	Equal Numbers	No Shot	No Shot	No Shot	No Shot Loc	No Shot	Out of Bounds	3 man Press	Successful	Lost
#4682	Other	61	Win	Pool	Q3	Two	Zero	One	Two	Two	One	One	One	Losing	Defensive Rebound	Equal Numbers	Shot	Three	Unsuccessful	3 Point	24 - 18 seconds	Out of Bounds	Zone	Unsuccessful	Maintained
#5715	Fifth	90	Win	Pool	Q4 & OT	Zero or One	Two	One	One	Zero or One	Two	One	One	Winning	Inbound - Baseline	Number Advantage	Shot	Two	Successful	2 Point - Centre - Near	12 - 7 seconds	Basket Scored	Zone	Unsuccessful	Basket Scored
#133	Second	44	Loss	MM	Q2	Two	One	Zero	Two	Two	One	Zero	Two	Losing	Free Throw	Equal Numbers	Shot	One	Unsuccessful	No Shot Loc	Dead	Defensive Rebound	No Def Sys	Successful	Lost
#898	First	25	Win	SF	Q2	Zero or One	Two	One	One	Two	Two	One	Zero	Winning	Inbound - Baseline	Equal Numbers	Shot	Two	Successful	2 Point - Centre - Near	17 - 13 seconds	Basket Scored	Zone	Unsuccessful	Basket Scored
#179	Second	90	Loss	MM	Q4 & OT	Two	Zero	Two	One	Zero or One	Two	One	One	Losing	Free Throw	Equal Numbers	Shot	One	Successful	No Shot Loc	Dead	Basket Scored	No Def Sys	Unsuccessful	Basket Scored
#1932	Third	26	Win	Pool	Q1	Zero or One	Two	One	One	Zero or One	Two	One	One	Losing	Inbound - Baseline	Number Advantage	Shot	Two	Unsuccessful	2 Point - Right - 45	17 - 13 seconds	Defensive Rebound	Zone	Successful	Lost
#2514	First	31	Win	Pool	Q2	Zero or One	Two	One	One	Zero or One	Two	One	One	Winning	Offensive Rebound	Equal Numbers	Shot	Two	Successful	2 Point - Centre - Near	24 - 18 seconds	Basket Scored	Zone	Unsuccessful	Basket Scored
#3113	Other	18	Loss	Pool	Q2	Zero or One	Two	One	One	Zero or One	Two	One	One	Losing	Sideline - Front	Equal Numbers	No Shot	No Shot	No Shot	No Shot Loc	No Shot	Handling Error	Zone	Successful	Lost
#3396	Other	8	Win	Pool	Q1	Zero or One	Three or More	Zero	One	Zero or One	Two	One	One	Losing	Inbound - Baseline	Equal Numbers	Shot	Two	Unsuccessful	2 Point - Right - 45	17 - 13 seconds	Defensive Rebound	4 man Press	Successful	Lost
#4130	Other	102	Win	Pool	Q4 & OT	Two	Zero	One	One	Two	One	Zero	Two	Losing	Defensive Rebound	Equal Numbers	Shot	Three	Unsuccessful	3 Point	17 - 13 seconds	Offensive Rebound	Zone	Unsuccessful	Maintained
#6092	Other	61	Loss	Pool	Q3	Two	Zero	Two	One	Two	One	One	One	Losing	Inbound - Endline	Equal Numbers	Shot	Two	Unsuccessful	2 Point - Centre - Mid	12 - 7 seconds	Defensive Rebound	Zone	Successful	Lost
#233	Fourth	38	Loss	MM	Q2	Zero or One	Two	One	One	Two	One	Zero	Two	Winning	Turnover	Equal Numbers	Shot	Two	Unsuccessful	2 Point - Centre - Long	12 - 7 seconds	Offensive Rebound	Zone	Unsuccessful	Maintained
#3246	Third	67	Win	Pool	Q3	Two	One	Zero	Two	Zero or One	One	Two or More	One	Winning	Defensive Rebound	Equal Numbers	Shot	Two	Unsuccessful	2 Point - Centre - Near	17 - 13 seconds	Defensive Rebound	Zone	Successful	Lost
#1431	Fourth	86	Win	QF	Q4 & OT	Zero or One	Two	One	One	Two	One	Zero	Two	Winning	Sideline - Back	Equal Numbers	Shot	Two	Unsuccessful	2 Point - Centre - Near	12 - 7 seconds	Offensive Rebound	Zone	Unsuccessful	Maintained
#1939	Third	33	Win	Pool	Q2	Zero or One	Two	One	One	Zero or One	Three or More	Zero	One	Losing	Inbound - Baseline	Equal Numbers	Shot	Two	Successful	2 Point - Left - Base	12 - 7 seconds	Basket Scored	Highline	Unsuccessful	Basket Scored
#161	Second	72	Loss	MM	Q3	Two	One	One	One	Two	Zero	Two or More	One	Losing	Inbound - Baseline	Equal Numbers	Shot	Three	Unsuccessful	3 Point	17 - 13 seconds	Basket Scored	Zone	Unsuccessful	Basket Scored
#4322	Fourth	79	Loss	Pool	Q3	Zero or One	Two	One	One	Two	One	One	One	Winning	Defensive Rebound	Number Advantage	No Shot	No Shot	No Shot	No Shot Loc	No Shot	Foul For	Zone	Unsuccessful	Maintained
#693	Fourth	1	Loss	SF	Q1	Two	One	Zero	Two	Zero or One	Two	One	One	Drawing	Other Start	Equal Numbers	Shot	Two	Unsuccessful	2 Point - Centre - Near	12 - 7 seconds	Offensive Rebound	Zone	Unsuccessful	Maintained
#117	Second	28	Loss	MM	Q2	Two	One	Zero	Two	Zero or One	Two	One	One	Losing	Inbound - Baseline	Equal Numbers	Shot	Three	Unsuccessful	3 Point	6 - 0 seconds	Defensive Rebound	2 man Press	Successful	Lost
#165	Second	76	Loss	MM	Q4 & OT	Two	One	One	One	Two	Zero	Two or More	One	Losing	Inbound - Baseline	Equal Numbers	No Shot	No Shot	No Shot	No Shot Loc	No Shot	Foul For	2 man Press	Unsuccessful	Maintained
#1074	Other	12	Loss	5678	Q1	Two	One	Zero	Two	Zero or One	Two	One	One	Winning	Offensive Rebound	Equal Numbers	Shot	Two	Successful	2 Point - Centre - Near	6 - 0 seconds	Basket Scored	Zone	Unsuccessful	Basket Scored
#3391	Other	3	Win	Pool	Q1	Zero or One	Three or More	Zero	One	Zero or One	Two	One	One	Winning	Sideline - Front	Equal Numbers	Shot	Two	Successful	2 Point - Right - 45	12 - 7 seconds	Basket Scored	Zone	Unsuccessful	Basket Scored
#6048	Other	17	Loss	Pool	Q1	Two	Zero	One	Two	Two	Zero	Two or More	One	Losing	Inbound - Baseline	Equal Numbers	No Shot	No Shot	No Shot	No Shot Loc	No Shot	Out of Bounds	4 man Press	Successful	Lost
#3501	Third	19	Win	Pool	Q1	Zero or One	Two	One	One	Zero or One	Two	One	One	Winning	Inbound - Baseline	Equal Numbers	Shot	Three	Unsuccessful	2 Point - Right - Elbow	17 - 13 seconds	Defensive Rebound	2 man Press	Successful	Lost
#2788	Other	84	Loss	Pool	Q4 & OT	Zero or One	Two	Zero	Two	Three	Zero	Zero	Two	Losing	Defensive Rebound	Equal Numbers	No Shot	No Shot	No Shot	No Shot Loc	No Shot	Other	Zone	Unsuccessful	Maintained
#5333	Third	17	Win	Pool	Q1	Two	Zero	One	Two	Zero or One	Two	One	One	Winning	Turnover	Equal Numbers	Shot	Two	Successful	2 Point - Centre - Near	17 - 13 seconds	Basket Scored	Zone	Unsuccessful	Basket Scored
#2230	Other	13	Loss	Pool	Q1	Two	Zero	Two	One	Two	One	Zero	Two	Losing	Inbound - Baseline	Equal Numbers	No Shot	No Shot	No Shot	No Shot Loc	No Shot	Out of Bounds	Zone	Unsuccessful	Maintained
#3832	Other	31	Win	Pool	Q2	Two	One	Zero	Two	Zero or One	Two	One	One	Winning	Offensive Rebound	Equal Numbers	Shot	Two	Unsuccessful	2 Point - Centre - Near	12 - 7 seconds	Defensive Rebound	Zone	Successful	Lost
#1907	Third	1	Win	Pool	Q1	Zero or One	Two	One	One	Zero or One	Two	One	One	Drawing	Other Start	Equal Numbers	No Shot	No Shot	No Shot	No Shot Loc	No Shot	Other	Zone	Unsuccessful	Maintained
#671	Second	68	Win	SF	Q4 & OT	Two	One	Zero	Two	Zero or One	Three or More	Zero	One	Winning	Free Throw	Equal Numbers	Shot	One	Unsuccessful	No Shot Loc	Dead	Defensive Rebound	No Def Sys	Successful	Lost
#164	Second	75	Loss	MM	Q4 & OT	Two	One	One	One	Two	Zero	Two or More	One	Losing	Sideline - Front	Equal Numbers	Shot	Two	Successful	2 Point - Centre - Near	12 - 7 seconds	Basket Scored	Zone	Unsuccessful	Basket Scored
#2864	Second	73	Win	Pool	Q3	Two	One	One	One	Zero or One	Two	Zero	Two	Winning	Inbound - Baseline	Equal Numbers	Shot	Two	Unsuccessful	2 Point - Centre - Near	12 - 7 seconds	Foul For	Zone	Unsuccessful	Maintained
#2438	Other	49	Win	Pool	Q2	Zero or One	Two	One	One	Two	Zero	One	Two	Winning	Offensive Rebound	Equal Numbers	Shot	Two	Unsuccessful	2 Point - Centre - Near	12 - 7 seconds	Offensive Rebound	Zone	Unsuccessful	Maintained
#5013	Second	55	Win	Pool	Q3	Three	Zero	Two	Zero	Two	One	Zero	Two	Winning	Defensive Rebound	Equal Numbers	No Shot	No Shot	No Shot	No Shot Loc	No Shot	Out of Bounds	3 man Press	Unsuccessful	Maintained
#5746	Fifth	121	Win	Pool	Q4 & OT	Zero or One	Two	One	One	Zero or One	One	Two or More	One	Winning	Free Throw	Equal Numbers	Shot	One	Unsuccessful	No Shot Loc	Dead	FT	No Def Sys	Successful	Maintained
#2673	Fifth	75	Loss	Pool	Q3	Zero or One	Two	One	One	Two	Zero	Two or More	One	Losing	Free Throw	Equal Numbers	Shot	One	Unsuccessful	No Shot Loc	Dead	FT	No Def Sys	Successful	Maintained
#3381	Fourth	104	Win	Pool	Q4 & OT	Zero or One	Two	One	One	Zero or One	Two	One	One	Winning	Sideline - Front	Equal Numbers	Shot	Two	Successful	2 Point - Centre - Near	24 - 18 seconds	Basket Scored	Zone	Unsuccessful	Basket Scored
#2063	Fifth	45	Loss	Pool	Q2	Zero or One	Three or More	Zero	One	Zero or One	Two	One	One	Winning	Inbound - Baseline	Equal Numbers	Shot	Two	Unsuccessful	2 Point - Left - 45	12 - 7 seconds	Defensive Rebound	Highline	Successful	Lost
#457	Other	66	Loss	5678	Q3	Two	Zero	Two	One	Zero or One	Two	One	One	Losing	Inbound - Baseline	Equal Numbers	No Shot	No Shot	No Shot	No Shot Loc	No Shot	Handling Error	3 man Press	Successful	Lost
#5464	Other	37	Win	Pool	Q2	Zero or One	Two	One	One	Two	Zero	Two or More	One	Losing	Offensive Rebound	Equal Numbers	Shot	Two	Unsuccessful	2 Point - Centre - Near	12 - 7 seconds	Foul For	Zone	Unsuccessful	Maintained
#3991	Second	71	Win	Pool	Q3	Two	One	Zero	Two	Two	Zero	One	Two	Losing	Free Throw	Equal Numbers	Shot	One	Successful	No Shot Loc	Dead	Basket Scored	No Def Sys	Unsuccessful	Basket Scored
#5781	Fourth	33	Loss	Pool	Q2	Zero or One	Two	One	One	Two	One	Zero	Two	Losing	Inbound - Baseline	Equal Numbers	No Shot	No Shot	No Shot	No Shot Loc	No Shot	Other	Zone	Unsuccessful	Maintained
#3179	Other	84	Loss	Pool	Q4 & OT	Zero or One	Two	One	One	Two	One	Zero	Two	Losing	Defensive Rebound	Number Advantage	Shot	Two	Successful	2 Point - Centre - Near	17 - 13 seconds	Basket Scored	1 man Press	Unsuccessful	Basket Scored
#4522	First	1	Win	Pool	Q1	Two	Zero	Two	One	Two	Zero	Two or More	One	Drawing	Other Start	Equal Numbers	Shot	Two	Successful	2 Point - Centre - Near	24 - 18 seconds	Basket Scored	Zone	Unsuccessful	Basket Scored
#5325	Third	9	Win	Pool	Q1	Two	Zero	One	Two	Zero or One	Two	One	One	Winning	Inbound - Baseline	Equal Numbers	Shot	Two	Successful	2 Point - Right - Elbow	12 - 7 seconds	Basket Scored	Zone	Unsuccessful	Basket Scored
#832	Third	54	Loss	SF	Q3	Zero or One	Two	One	One	Zero or One	Two	One	One	Losing	Inbound - Baseline	Equal Numbers	Shot	Two	Unsuccessful	2 Point - Centre - Near	12 - 7 seconds	Defensive Rebound	3 man Press	Successful	Lost
#714	Fourth	22	Loss	SF	Q2	Two	One	Zero	Two	Zero or One	Two	One	One	Losing	Inbound - Baseline	Equal Numbers	No Shot	No Shot	No Shot	No Shot Loc	No Shot	Handling Error	1 man Press	Successful	Lost
#2726	Other	22	Loss	Pool	Q1	Zero or One	Three or More	Zero	One	Zero or One	Two	One	One	Losing	Offensive Rebound	Equal Numbers	Shot	Two	Unsuccessful	2 Point - Centre - Near	12 - 7 seconds	Defensive Rebound	Zone	Successful	Lost
#3172	Other	77	Loss	Pool	Q4 & OT	Zero or One	Two	One	One	Two	One	Zero	Two	Losing	Inbound - Baseline	Number Advantage	Shot	Two	Successful	2 Point - Centre - Near	17 - 13 seconds	Basket Scored	Zone	Unsuccessful	Basket Scored
#467	Other	76	Loss	5678	Q3	Two	Zero	Two	One	Zero or One	Two	One	One	Losing	Inbound - Baseline	Equal Numbers	Shot	Two	Successful	2 Point - Centre - Near	6 - 0 seconds	Basket Scored When Fouled	3 man Press	Unsuccessful	Maintained
#2273	Other	56	Loss	Pool	Q4 & OT	Two	Zero	Two	One	Two	One	One	One	Losing	Offensive Rebound	Equal Numbers	No Shot	No Shot	No Shot	No Shot Loc	No Shot	Foul For	Zone	Unsuccessful	Maintained
#4519	Third	79	Loss	Pool	Q4 & OT	Two	One	Zero	Two	Two	One	Zero	Two	Winning	Defensive Rebound	Number Advantage	No Shot	No Shot	No Shot	No Shot Loc	No Shot	Foul Against	1 man Press	Successful	Lost
#6078	Other	47	Loss	Pool	Q2	Two	Zero	One	Two	Zero or One	One	Two or More	Zero	Losing	Defensive Rebound	Equal Numbers	No Shot	No Shot	No Shot	No Shot Loc	No Shot	Violation Against	2 man Press	Successful	Lost
#1624	Second	103	Win	QF	Q4 & OT	Two	One	Zero	Two	Three	Zero	Two or More	Zero	Winning	Defensive Rebound	Equal Numbers	No Shot	No Shot	No Shot	No Shot Loc	No Shot	Other	Zone	Unsuccessful	Maintained
#2314	Fourth	23	Loss	Pool	Q1	Zero or One	Two	One	One	Two	Zero	One	Two	Losing	Inbound - Baseline	Equal Numbers	No Shot	No Shot	No Shot	No Shot Loc	No Shot	Foul For	Zone	Unsuccessful	Maintained
#567	Fifth	67	Win	5678	Q3	Zero or One	Three or More	Zero	One	Two	Zero	Two or More	One	Winning	Turnover	Equal Numbers	Shot	Three	Unsuccessful	3 Point	17 - 13 seconds	Defensive Rebound	Zone	Successful	Lost
#2482	Other	93	Win	Pool	Q4 & OT	Zero or One	Two	One	One	Two	Zero	One	Two	Winning	Defensive Rebound	Equal Numbers	No Shot	No Shot	No Shot	No Shot Loc	No Shot	Handling Error	4 man Press	Successful	Lost
#279	Fourth	84	Loss	MM	Q4 & OT	Zero or One	Two	One	One	Two	One	Zero	Two	Losing	Defensive Rebound	Equal Numbers	Shot	Two	Successful	2 Point - Centre - Near	17 - 13 seconds	Basket Scored	Zone	Unsuccessful	Basket Scored
#689	Second	86	Win	SF	Q4 & OT	Two	One	Zero	Two	Zero or One	Two	One	One	Winning	Turnover	Equal Numbers	No Shot	No Shot	No Shot	No Shot Loc	No Shot	Violation Against	2 man Press	Successful	Lost
#3076	Fourth	89	Win	Pool	Q4 & OT	Zero or One	Two	One	One	Three	Zero	Two or More	Zero	Losing	Defensive Rebound	Equal Numbers	No Shot	No Shot	No Shot	No Shot Loc	No Shot	Out of Bounds	Zone	Successful	Lost
#5749	Fourth	1	Loss	Pool	Q1	Zero or One	Two	One	One	Two	One	Zero	Two	Drawing	Other Start	Equal Numbers	No Shot	No Shot	No Shot	No Shot Loc	No Shot	Out of Bounds	Zone	Successful	Lost
#154	Second	65	Loss	MM	Q3	Two	One	Zero	Two	Two	Zero	Two or More	One	Losing	Offensive Rebound	Equal Numbers	Shot	Two	Unsuccessful	2 Point - Centre - Near	12 - 7 seconds	Defensive Rebound	2 man Press	Successful	Lost
#1655	Fifth	31	Loss	QF	Q2	Zero or One	Two	One	One	Two	One	Zero	Two	Losing	Free Throw	Equal Numbers	Shot	One	Unsuccessful	No Shot Loc	Dead	FT	No Def Sys	Successful	Maintained
#3754	Fifth	71	Win	Pool	Q3	Zero or One	Two	One	One	Two	One	Zero	Two	Losing	Inbound - Baseline	Equal Numbers	Shot	Two	Successful	2 Point - Centre - Near	17 - 13 seconds	Basket Scored	Zone	Unsuccessful	Basket Scored
#4482	Third	42	Loss	Pool	Q3	Zero or One	Two	One	One	Two	One	Zero	Two	Winning	Defensive Rebound	Equal Numbers	No Shot	No Shot	No Shot	No Shot Loc	No Shot	Handling Error	Zone	Successful	Lost
#4067	Other	39	Win	Pool	Q2	Two	Zero	One	One	Two	One	Zero	Two	Winning	Inbound - Baseline	Number Advantage	Shot	Two	Unsuccessful	2 Point - Right - 45	12 - 7 seconds	Defensive Rebound	Zone	Successful	Lost
#398	Other	7	Loss	5678	Q1	Two	Zero	One	One	Zero or One	Two	One	One	Losing	Inbound - Endline	Equal Numbers	No Shot	No Shot	No Shot	No Shot Loc	No Shot	Foul For	Zone	Unsuccessful	Maintained
#1163	First	7	Win	QF	Q1	Two	Zero	Two	One	Two	Zero	One	Two	Losing	Inbound - Baseline	Equal Numbers	No Shot	No Shot	No Shot	No Shot Loc	No Shot	Handling Error	Zone	Successful	Lost
#1361	Fourth	16	Win	QF	Q1	Zero or One	Two	One	One	Two	One	Zero	Two	Losing	Inbound - Baseline	Number Advantage	No Shot	No Shot	No Shot	No Shot Loc	No Shot	Handling Error	Zone	Successful	Lost
#1382	Fourth	37	Win	QF	Q2	Zero or One	Two	One	One	Two	One	Zero	Two	Winning	Inbound - Baseline	Number Advantage	Shot	Two	Unsuccessful	2 Point - Centre - Near	17 - 13 seconds	Defensive Rebound	Zone	Successful	Lost
#1534	Second	13	Win	QF	Q1	Two	One	Zero	Two	Zero or One	Two	One	One	Winning	Inbound - Baseline	Equal Numbers	Shot	Two	Unsuccessful	2 Point - Centre - Mid	12 - 7 seconds	Defensive Rebound	Highline	Successful	Lost
#3876	Other	75	Win	Pool	Q4 & OT	Two	One	Zero	Two	Zero or One	Two	One	One	Winning	Inbound - Baseline	Equal Numbers	No Shot	No Shot	No Shot	No Shot Loc	No Shot	Violation Against	5 man Press	Successful	Lost
#4448	Third	8	Loss	Pool	Q1	Zero or One	Two	One	One	Two	One	Zero	Two	Winning	Sideline - Back	Equal Numbers	Shot	Two	Successful	2 Point - Left - 45	12 - 7 seconds	Basket Scored	Zone	Unsuccessful	Basket Scored
#791	Third	13	Loss	SF	Q1	Zero or One	Two	One	One	Two	Zero	Two or More	One	Losing	Inbound - Endline	Equal Numbers	Shot	Two	Unsuccessful	2 Point - Left - 45	24 - 18 seconds	Defensive Rebound	Zone	Successful	Lost
#1885	Other	64	Loss	QF	Q4 & OT	Two	Zero	Two	One	Two	One	Zero	Two	Losing	Inbound - Baseline	Equal Numbers	Shot	Two	Unsuccessful	2 Point - Right - 45	12 - 7 seconds	Defensive Rebound	3 man Press	Successful	Lost
#4963	Second	5	Win	Pool	Q1	Three	Zero	Two	Zero	Two	One	Zero	Two	Drawing	Inbound - Baseline	Equal Numbers	Shot	Three	Unsuccessful	2 Point - Centre - Long	24 - 18 seconds	Offensive Rebound	Highline	Unsuccessful	Maintained
#177	Second	88	Loss	MM	Q4 & OT	Two	Zero	Two	One	Zero or One	Two	One	One	Losing	Free Throw	Equal Numbers	Shot	One	Unsuccessful	No Shot Loc	Dead	FT	No Def Sys	Successful	Maintained
#3364	Fourth	87	Win	Pool	Q4 & OT	Zero or One	Two	One	One	Two	One	Zero	Two	Winning	Sideline - Back	Equal Numbers	No Shot	No Shot	No Shot	No Shot Loc	No Shot	Foul For	Zone	Unsuccessful	Maintained
#341	Third	54	Win	MM	Q3	Two	One	Zero	Two	Zero or One	Two	One	One	Winning	Defensive Rebound	Equal Numbers	Shot	Three	Unsuccessful	2 Point - Right - Elbow	12 - 7 seconds	Offensive Rebound	1 man Press	Unsuccessful	Maintained
#131	Second	42	Loss	MM	Q2	Two	One	Zero	Two	Two	One	Zero	Two	Losing	Sideline - Back	Equal Numbers	No Shot	No Shot	No Shot	No Shot Loc	No Shot	Foul For	Zone	Unsuccessful	Maintained
#5825	Fourth	77	Loss	Pool	Q4 & OT	Zero or One	Two	One	One	Two	One	Zero	Two	Losing	Free Throw	Equal Numbers	Shot	One	Successful	No Shot Loc	Dead	Basket Scored	No Def Sys	Unsuccessful	Basket Scored
#1920	Third	14	Win	Pool	Q1	Zero or One	Two	One	One	Zero or One	Two	One	One	Losing	Inbound - Baseline	Equal Numbers	Shot	Two	Unsuccessful	2 Point - Right - 45	12 - 7 seconds	Out of Bounds	Highline	Successful	Lost
#4914	Other	80	Win	Pool	Q3	Zero or One	Three or More	Zero	One	Two	Zero	Two or More	One	Losing	Defensive Rebound	Equal Numbers	No Shot	No Shot	No Shot	No Shot Loc	No Shot	Handling Error	Zone	Successful	Lost
#1774	Third	61	Win	QF	Q3	Two	One	Zero	Two	Two	Zero	Two or More	One	Winning	Defensive Rebound	Equal Numbers	Shot	Two	Unsuccessful	2 Point - Centre - Near	24 - 18 seconds	Foul For	Zone	Unsuccessful	Maintained
#3601	First	19	Win	Pool	Q1	Zero or One	Two	One	One	Zero or One	Two	One	One	Losing	Turnover	Equal Numbers	Shot	Two	Successful	2 Point - Centre - Near	24 - 18 seconds	Basket Scored	No Def Sys	Unsuccessful	Basket Scored
#4786	Fifth	70	Win	Pool	Q3	Two	Zero	Two	One	Zero or One	Three or More	Zero	One	Winning	Offensive Rebound	Equal Numbers	Shot	Two	Unsuccessful	2 Point - Centre - Near	6 - 0 seconds	Foul For	Zone	Unsuccessful	Maintained
#3337	Fourth	60	Win	Pool	Q3	Zero or One	Two	One	One	Zero or One	Three or More	Zero	One	Winning	Inbound - Endline	Equal Numbers	Shot	Two	Unsuccessful	2 Point - Centre - Long	12 - 7 seconds	Offensive Rebound	Highline	Unsuccessful	Maintained
#2332	Fourth	41	Loss	Pool	Q2	Zero or One	Two	One	One	Two	Zero	One	Two	Losing	Inbound - Baseline	Equal Numbers	Shot	Two	Unsuccessful	2 Point - Centre - Near	17 - 13 seconds	Defensive Rebound	Zone	Successful	Lost
#4774	Fifth	58	Win	Pool	Q3	Two	Zero	Two	One	Zero or One	Three or More	Zero	One	Winning	Inbound - Endline	Equal Numbers	Shot	Two	Unsuccessful	2 Point - Centre - Near	6 - 0 seconds	Foul For	Zone	Unsuccessful	Maintained
#4701	Other	80	Win	Pool	Q4 & OT	Zero or One	Two	One	One	Two	Zero	Two or More	One	Losing	Defensive Rebound	Number Advantage	Shot	Two	Unsuccessful	2 Point - Centre - Mid	12 - 7 seconds	Foul For	Zone	Unsuccessful	Maintained
#690	Second	87	Win	SF	Q4 & OT	Two	One	Zero	Two	Zero or One	Two	One	One	Winning	Sideline - Back	Equal Numbers	Shot	Two	Successful	2 Point - Centre - Near	12 - 7 seconds	Basket Scored	Zone	Unsuccessful	Basket Scored
#3765	Fifth	82	Win	Pool	Q4 & OT	Zero or One	Two	One	One	Two	One	Zero	Two	Losing	Inbound - Baseline	Equal Numbers	Shot	Two	Unsuccessful	2 Point - Centre - Mid	17 - 13 seconds	Defensive Rebound	Zone	Successful	Lost
#5723	Fifth	98	Win	Pool	Q4 & OT	Zero or One	Two	One	One	Zero or One	One	Two or More	Zero	Winning	Inbound - Baseline	Equal Numbers	Shot	Two	Unsuccessful	2 Point - Centre - Near	12 - 7 seconds	Foul For	2 man Press	Unsuccessful	Maintained
#5126	Other	75	Loss	Pool	Q4 & OT	Two	One	Zero	Two	Three	Zero	Two or More	Zero	Losing	Turnover	Equal Numbers	No Shot	No Shot	No Shot	No Shot Loc	No Shot	Handling Error	Zone	Successful	Lost
#2842	Second	51	Win	Pool	Q2	Zero or One	Two	One	One	Zero or One	Two	One	One	Winning	Defensive Rebound	Equal Numbers	Shot	Two	Unsuccessful	2 Point - Left - 45	17 - 13 seconds	Defensive Rebound	Zone	Successful	Lost
#5372	Third	56	Win	Pool	Q3	Two	Zero	One	Two	Zero or One	Two	One	One	Winning	Inbound - Baseline	Equal Numbers	Shot	Two	Successful	2 Point - Centre - Near	17 - 13 seconds	Basket Scored	No Def Sys	Unsuccessful	Basket Scored
#1916	Third	10	Win	Pool	Q1	Zero or One	Two	One	One	Zero or One	Two	One	One	Losing	Free Throw	Equal Numbers	Shot	One	Successful	No Shot Loc	Dead	Basket Scored	No Def Sys	Unsuccessful	Basket Scored
#5276	First	42	Loss	Pool	Q3	Zero or One	Two	One	One	Two	One	Zero	Two	Winning	Inbound - Endline	Equal Numbers	Shot	Two	Unsuccessful	2 Point - Left - 45	6 - 0 seconds	Defensive Rebound	Zone	Successful	Lost
#2625	Fifth	27	Loss	Pool	Q2	Zero or One	Two	One	One	Zero or One	Two	One	One	Losing	Inbound - Baseline	Equal Numbers	No Shot	No Shot	No Shot	No Shot Loc	No Shot	Out of Bounds	2 man Press	Unsuccessful	Maintained
#5550	Other	21	Loss	Pool	Q1	Zero or One	Two	One	One	Zero or One	Two	One	One	Winning	Offensive Rebound	Equal Numbers	Shot	Two	Successful	2 Point - Centre - Near	12 - 7 seconds	Basket Scored	Zone	Unsuccessful	Basket Scored
#3661	First	79	Win	Pool	Q4 & OT	Zero or One	Two	Two	Zero	Two	One	Zero	Two	Losing	Inbound - Endline	Equal Numbers	Shot	Two	Successful	2 Point - Left - Base	17 - 13 seconds	Basket Scored When Fouled	Zone	Unsuccessful	Maintained
#2923	Other	12	Loss	Pool	Q1	Three	Zero	Two	Zero	Zero or One	Two	One	One	Losing	Inbound - Baseline	Number Advantage	Shot	Two	Unsuccessful	2 Point - Left - Elbow	12 - 7 seconds	Defensive Rebound	Zone	Successful	Lost
#2327	Fourth	36	Loss	Pool	Q2	Zero or One	Two	One	One	Two	Zero	One	Two	Losing	Inbound - Baseline	Equal Numbers	Shot	Two	Unsuccessful	2 Point - Centre - Near	17 - 13 seconds	Foul For	Zone	Unsuccessful	Maintained
#2408	Other	19	Win	Pool	Q1	Zero or One	Two	One	One	Two	Zero	One	Two	Winning	Free Throw	Equal Numbers	Shot	One	Successful	No Shot Loc	Dead	Basket Scored	No Def Sys	Unsuccessful	Basket Scored
#412	Other	21	Loss	5678	Q1	Two	Zero	One	One	Zero or One	Two	One	One	Losing	Free Throw	Equal Numbers	Shot	One	Unsuccessful	No Shot Loc	Dead	Defensive Rebound	No Def Sys	Successful	Lost
#1637	Fifth	13	Loss	QF	Q1	Zero or One	Two	One	One	Two	One	Zero	Two	Losing	Inbound - Baseline	Number Advantage	Shot	Two	Unsuccessful	2 Point - Centre - Near	17 - 13 seconds	Defensive Rebound	Zone	Successful	Lost
#225	Fourth	30	Loss	MM	Q2	Zero or One	Two	One	One	Two	One	Zero	Two	Winning	Free Throw	Equal Numbers	Shot	One	Unsuccessful	No Shot Loc	Dead	FT	No Def Sys	Successful	Maintained
#490	Other	99	Loss	5678	Q4 & OT	Zero or One	One	Two	One	Zero or One	Three or More	Zero	One	Losing	Inbound - Baseline	Equal Numbers	Shot	Two	Unsuccessful	2 Point - Centre - Mid	17 - 13 seconds	Defensive Rebound	Zone	Successful	Lost
#5142	Other	5	Win	Pool	Q1	Two	One	Zero	Two	Two	Zero	Two or More	One	Drawing	Inbound - Endline	Equal Numbers	No Shot	No Shot	No Shot	No Shot Loc	No Shot	Out of Bounds	Zone	Unsuccessful	Maintained
#3105	Other	10	Loss	Pool	Q1	Zero or One	Two	One	One	Zero or One	Two	One	One	Losing	Inbound - Baseline	Number Advantage	Shot	Two	Unsuccessful	2 Point - Left - 45	6 - 0 seconds	Out of Bounds	2 man Press	Successful	Lost
#64	First	64	Win	MM	Q4 & OT	Two	Zero	Two	One	Two	One	One	One	Winning	Inbound - Baseline	Equal Numbers	Shot	Two	Successful	2 Point - Centre - Mid	12 - 7 seconds	Basket Scored	2 man Press	Unsuccessful	Basket Scored
#82	First	82	Win	MM	Q4 & OT	Zero or One	Two	One	One	Two	Zero	Two or More	One	Winning	Inbound - Baseline	Equal Numbers	Shot	Two	Successful	2 Point - Centre - Near	17 - 13 seconds	Basket Scored	Zone	Unsuccessful	Basket Scored
#924	First	51	Win	SF	Q3	Zero or One	Two	One	One	Zero or One	Two	One	One	Losing	Sideline - Back	Equal Numbers	Shot	Two	Unsuccessful	2 Point - Right - 45	6 - 0 seconds	Defensive Rebound	Zone	Successful	Lost
#638	Second	35	Win	SF	Q2	Two	One	Zero	Two	Zero or One	Two	One	One	Winning	Sideline - Back	Equal Numbers	Shot	Two	Unsuccessful	2 Point - Centre - Near	17 - 13 seconds	Defensive Rebound	Highline	Successful	Lost
#526	Fifth	26	Win	5678	Q2	Zero or One	Two	One	One	Two	Zero	One	Two	Winning	Defensive Rebound	Number Advantage	No Shot	No Shot	No Shot	No Shot Loc	No Shot	Foul For	Zone	Unsuccessful	Maintained
#5154	Other	17	Win	Pool	Q1	Two	One	Zero	Two	Two	Zero	Two or More	One	Winning	Inbound - Baseline	Equal Numbers	No Shot	No Shot	No Shot	No Shot Loc	No Shot	Foul Against	3 man Press	Successful	Lost
#5282	First	48	Loss	Pool	Q3	Zero or One	Two	Two	Zero	Two	One	Zero	Two	Losing	Inbound - Baseline	Equal Numbers	Shot	Two	Unsuccessful	2 Point - Right - 45	17 - 13 seconds	Offensive Rebound	Zone	Unsuccessful	Maintained
#1364	Fourth	19	Win	QF	Q1	Zero or One	Two	One	One	Two	One	Zero	Two	Losing	Inbound - Baseline	Equal Numbers	Shot	Two	Successful	2 Point - Left - 45	6 - 0 seconds	Basket Scored	Zone	Unsuccessful	Basket Scored
#1755	Third	42	Win	QF	Q2	Zero or One	Two	One	One	Two	Zero	Two or More	One	Winning	Inbound - Baseline	Number Advantage	Shot	Two	Unsuccessful	2 Point - Centre - Near	24 - 18 seconds	Offensive Rebound	Zone	Unsuccessful	Maintained
#1318	Other	67	Loss	QF	Q3	Two	Zero	One	One	Two	One	Zero	Two	Losing	Inbound - Baseline	Equal Numbers	Shot	Two	Unsuccessful	2 Point - Right - 45	6 - 0 seconds	Defensive Rebound	Highline	Successful	Lost
#1585	Second	64	Win	QF	Q3	Two	One	Zero	Two	Three	Zero	Two or More	Zero	Winning	Inbound - Baseline	Equal Numbers	Shot	Three	Unsuccessful	2 Point - Centre - Long	17 - 13 seconds	Offensive Rebound	Highline	Unsuccessful	Maintained
#3387	Fourth	110	Win	Pool	Q4 & OT	Zero or One	Two	One	One	Zero or One	Two	One	One	Winning	Inbound - Baseline	Equal Numbers	Shot	Two	Unsuccessful	2 Point - Left - 45	6 - 0 seconds	Defensive Rebound	Zone	Successful	Lost
#5420	Third	104	Win	Pool	Q4 & OT	Two	Zero	One	Two	Zero or One	Two	Zero	Two	Winning	Defensive Rebound	Number Advantage	Shot	Two	Unsuccessful	2 Point - Left - Base	12 - 7 seconds	Out of Bounds	Zone	Unsuccessful	Maintained
#3941	Second	21	Win	Pool	Q1	Two	One	Zero	Two	Two	Zero	One	Two	Winning	Offensive Rebound	Equal Numbers	Shot	Two	Unsuccessful	2 Point - Centre - Near	12 - 7 seconds	Defensive Rebound	Zone	Successful	Lost
#4282	Fourth	39	Loss	Pool	Q2	Three	Zero	Two	Zero	Zero or One	One	Two or More	Zero	Winning	Inbound - Baseline	Number Advantage	No Shot	No Shot	No Shot	No Shot Loc	No Shot	Foul For	1 man Press	Unsuccessful	Maintained
#662	Second	59	Win	SF	Q3	Two	One	Zero	Two	Zero or One	Two	One	One	Winning	Sideline - Front	Equal Numbers	Shot	Two	Successful	2 Point - Centre - Near	12 - 7 seconds	Basket Scored	Zone	Unsuccessful	Basket Scored
#3516	Third	34	Win	Pool	Q2	Zero or One	Two	One	One	Two	Zero	Two or More	One	Winning	Sideline - Back	Equal Numbers	Shot	Two	Successful	2 Point - Right - 45	12 - 7 seconds	Basket Scored	Zone	Unsuccessful	Basket Scored
#1935	Third	29	Win	Pool	Q1	Zero or One	Two	One	One	Zero or One	Two	One	One	Losing	Free Throw	Equal Numbers	Shot	One	Unsuccessful	No Shot Loc	Dead	FT	No Def Sys	Successful	Maintained
#5657	Fifth	32	Win	Pool	Q1	Zero or One	Two	One	One	Zero or One	Two	One	One	Losing	Inbound - Baseline	Equal Numbers	Shot	Three	Unsuccessful	3 Point	6 - 0 seconds	Out of Bounds	5 man Press	Successful	Lost
#1413	Fourth	68	Win	QF	Q3	Zero or One	Two	One	One	Two	One	Zero	Two	Winning	Inbound - Baseline	Equal Numbers	Shot	Two	Unsuccessful	2 Point - Right - 45	12 - 7 seconds	Foul For	Zone	Unsuccessful	Maintained
#4908	Other	74	Win	Pool	Q3	Zero or One	Three or More	Zero	One	Two	Zero	Two or More	One	Losing	Free Throw	Equal Numbers	Shot	One	Unsuccessful	No Shot Loc	Dead	FT	No Def Sys	Successful	Maintained
#5520	Other	93	Win	Pool	Q4 & OT	Zero or One	Two	Zero	Two	Two	Zero	One	Two	Losing	Sideline - Front	Equal Numbers	Shot	Two	Unsuccessful	2 Point - Centre - Near	17 - 13 seconds	Defensive Rebound	Highline	Successful	Lost
#5700	Fifth	75	Win	Pool	Q3	Zero or One	Two	One	One	Zero or One	Two	One	One	Losing	Offensive Rebound	Equal Numbers	Shot	Three	Unsuccessful	3 Point	12 - 7 seconds	Defensive Rebound	Zone	Successful	Lost
#3782	Fifth	99	Win	Pool	Q4 & OT	Zero or One	Two	One	One	Two	One	Zero	Two	Drawing	Sideline - Front	Equal Numbers	Shot	Two	Successful	2 Point - Centre - Near	12 - 7 seconds	Basket Scored	Zone	Unsuccessful	Basket Scored
#1521	Other	77	Loss	QF	Q4 & OT	Two	One	Zero	Two	Zero or One	Two	One	One	Losing	Sideline - Back	Equal Numbers	No Shot	No Shot	No Shot	No Shot Loc	No Shot	Other	Zone	Unsuccessful	Maintained
#1982	Third	76	Win	Pool	Q3	Two	One	Zero	Two	Three	Zero	Two or More	Zero	Losing	Sideline - Front	Equal Numbers	Shot	Two	Successful	2 Point - Centre - Near	17 - 13 seconds	Basket Scored	Zone	Unsuccessful	Basket Scored
#3837	Other	36	Win	Pool	Q2	Two	One	Zero	Two	Zero or One	Two	One	One	Winning	Free Throw	Equal Numbers	Shot	One	Successful	No Shot Loc	Dead	Basket Scored	No Def Sys	Unsuccessful	Basket Scored
#4804	Fifth	88	Win	Pool	Q4 & OT	Two	One	Zero	Two	Zero or One	Two	One	One	Winning	Defensive Rebound	Equal Numbers	Shot	Two	Unsuccessful	2 Point - Left - 45	6 - 0 seconds	Defensive Rebound	Zone	Successful	Lost
#5105	Other	54	Loss	Pool	Q3	Two	One	Zero	Two	Three	Zero	Two or More	Zero	Losing	Free Throw	Equal Numbers	Shot	One	Successful	No Shot Loc	Dead	Basket Scored	No Def Sys	Unsuccessful	Basket Scored
#1132	Other	70	Loss	5678	Q4 & OT	Two	One	Zero	Two	Three	Zero	Two or More	Zero	Drawing	Defensive Rebound	Equal Numbers	Shot	Two	Successful	2 Point - Centre - Near	12 - 7 seconds	Basket Scored	Zone	Unsuccessful	Basket Scored
#5538	Other	9	Loss	Pool	Q1	Zero or One	Two	One	One	Zero or One	Two	One	One	Losing	Defensive Rebound	Number Advantage	Shot	Two	Successful	2 Point - Left - 45	12 - 7 seconds	Basket Scored	Zone	Unsuccessful	Basket Scored
#3258	Third	79	Win	Pool	Q4 & OT	Two	One	Zero	Two	Zero or One	Two	One	One	Winning	Defensive Rebound	Equal Numbers	Shot	Two	Unsuccessful	2 Point - Right - 45	17 - 13 seconds	Defensive Rebound	Zone	Successful	Lost
#5258	First	24	Loss	Pool	Q2	Zero or One	Two	One	One	Two	One	Zero	Two	Losing	Sideline - Front	Equal Numbers	Shot	Two	Successful	2 Point - Right - 45	12 - 7 seconds	Basket Scored	Zone	Unsuccessful	Basket Scored
#5611	Other	82	Loss	Pool	Q4 & OT	Zero or One	One	Two	Zero	Zero or One	Two	One	One	Losing	Defensive Rebound	Equal Numbers	No Shot	No Shot	No Shot	No Shot Loc	No Shot	Out of Bounds	5 man Press	Successful	Lost
#970	First	97	Win	SF	Q4 & OT	Zero or One	Two	One	One	Two	One	Zero	Two	Winning	Defensive Rebound	Equal Numbers	No Shot	No Shot	No Shot	No Shot Loc	No Shot	Other	Zone	Unsuccessful	Maintained
#5941	First	15	Win	Pool	Q1	Two	Zero	Two	One	Two	Zero	One	Two	Winning	Inbound - Baseline	Equal Numbers	Shot	Two	Successful	2 Point - Centre - Long	17 - 13 seconds	Basket Scored	Zone	Unsuccessful	Basket Scored
#5056	Other	5	Loss	Pool	Q1	Two	One	Zero	Two	Three	Zero	Two or More	Zero	Drawing	Inbound - Baseline	Equal Numbers	Shot	Two	Unsuccessful	2 Point - Right - 45	17 - 13 seconds	Defensive Rebound	Zone	Successful	Lost
#1995	Third	89	Win	Pool	Q4 & OT	Two	One	Zero	Two	Zero or One	Two	One	One	Losing	Turnover	Equal Numbers	Shot	Two	Unsuccessful	2 Point - Centre - Near	24 - 18 seconds	Defensive Rebound	No Def Sys	Successful	Lost
#331	Third	44	Win	MM	Q2	Two	One	Zero	Two	Zero or One	Two	One	One	Losing	Defensive Rebound	Equal Numbers	Shot	Two	Successful	2 Point - Centre - Near	6 - 0 seconds	Basket Scored	Highline	Unsuccessful	Basket Scored
#1059	Fifth	89	Win	5678	Q4 & OT	Zero or One	Two	One	One	Two	One	Zero	Two	Winning	Offensive Rebound	Equal Numbers	No Shot	No Shot	No Shot	No Shot Loc	No Shot	Foul For	Zone	Unsuccessful	Maintained
#5484	Other	57	Win	Pool	Q3	Zero or One	Two	One	One	Two	Zero	One	Two	Losing	Inbound - Baseline	Equal Numbers	No Shot	No Shot	No Shot	No Shot Loc	No Shot	Foul For	Highline	Unsuccessful	Maintained
#639	Second	36	Win	SF	Q2	Two	One	Zero	Two	Zero or One	Two	One	One	Winning	Defensive Rebound	Equal Numbers	Shot	Two	Successful	2 Point - Left - 45	12 - 7 seconds	Basket Scored	Highline	Unsuccessful	Basket Scored
#4951	Other	117	Win	Pool	Q4 & OT	Zero or One	Two	One	One	Zero or One	One	Two or More	Zero	Losing	Inbound - Endline	Equal Numbers	Shot	Two	Successful	2 Point - Centre - Mid	12 - 7 seconds	Basket Scored When Fouled	Zone	Unsuccessful	Maintained
#2417	Other	28	Win	Pool	Q1	Zero or One	Two	One	One	Two	Zero	One	Two	Winning	Free Throw	Equal Numbers	Shot	One	Successful	No Shot Loc	Dead	Basket Scored	No Def Sys	Unsuccessful	Basket Scored
#4092	Other	64	Win	Pool	Q3	Two	Zero	One	One	Two	One	Zero	Two	Losing	Inbound - Baseline	Equal Numbers	Shot	Two	Unsuccessful	2 Point - Centre - Mid	12 - 7 seconds	Defensive Rebound	2 man Press	Successful	Lost
#1734	Third	21	Win	QF	Q1	Zero or One	Two	One	One	Two	Zero	Two or More	One	Drawing	Defensive Rebound	Equal Numbers	No Shot	No Shot	No Shot	No Shot Loc	No Shot	Foul For	Zone	Unsuccessful	Maintained
#1686	Fifth	62	Loss	QF	Q3	Three	Zero	Two	Zero	Two	One	Zero	Two	Losing	Inbound - Baseline	Equal Numbers	No Shot	No Shot	No Shot	No Shot Loc	No Shot	Violation Against	Zone	Successful	Lost
#2653	Fifth	55	Loss	Pool	Q3	Zero or One	Two	One	One	Zero or One	Two	One	One	Losing	Sideline - Front	Equal Numbers	Shot	Three	Successful	2 Point - Centre - Long	6 - 0 seconds	Basket Scored	Zone	Unsuccessful	Basket Scored
#4678	Other	57	Win	Pool	Q3	Two	Zero	One	Two	Two	One	One	One	Losing	Inbound - Baseline	Number Advantage	No Shot	No Shot	No Shot	No Shot Loc	No Shot	Foul For	Zone	Unsuccessful	Maintained
#515	Fifth	15	Win	5678	Q1	Zero or One	Two	One	One	Two	Zero	One	Two	Winning	Free Throw	Equal Numbers	Shot	One	Unsuccessful	No Shot Loc	Dead	Defensive Rebound	No Def Sys	Successful	Lost
#109	Second	20	Loss	MM	Q1	Two	One	Zero	Two	Zero or One	Two	One	One	Losing	Inbound - Baseline	Equal Numbers	Shot	Two	Unsuccessful	2 Point - Centre - Near	12 - 7 seconds	Foul For	2 man Press	Unsuccessful	Maintained
#2704	Fifth	106	Loss	Pool	Q4 & OT	Three	Zero	Two	Zero	Zero or One	Two	One	One	Losing	Inbound - Endline	Equal Numbers	Shot	Three	Unsuccessful	3 Point	17 - 13 seconds	Out of Bounds	Highline	Successful	Lost
#401	Other	10	Loss	5678	Q1	Two	Zero	One	One	Zero or One	Two	One	One	Losing	Turnover	Equal Numbers	Shot	Two	Successful	2 Point - Centre - Mid	6 - 0 seconds	Basket Scored	Zone	Unsuccessful	Basket Scored
#5390	Third	74	Win	Pool	Q3	Two	One	Zero	Two	Two	One	Zero	Two	Winning	Turnover	Equal Numbers	Shot	Two	Successful	2 Point - Centre - Near	24 - 18 seconds	Basket Scored	No Def Sys	Unsuccessful	Basket Scored
#2177	Second	59	Win	Pool	Q3	Two	One	One	One	Two	One	One	One	Winning	Inbound - Baseline	Equal Numbers	Shot	Three	Unsuccessful	2 Point - Centre - Long	12 - 7 seconds	Defensive Rebound	Zone	Successful	Lost
#3040	Fourth	53	Win	Pool	Q2	Zero or One	Three or More	Zero	One	Three	Zero	Two or More	Zero	Losing	Inbound - Baseline	Equal Numbers	Shot	Two	Successful	2 Point - Left - 45	6 - 0 seconds	Basket Scored	Highline	Unsuccessful	Basket Scored
#494	Other	103	Loss	5678	Q4 & OT	Zero or One	One	Two	One	Zero or One	Three or More	Zero	One	Losing	Inbound - Baseline	Equal Numbers	Shot	Three	Unsuccessful	3 Point	17 - 13 seconds	Defensive Rebound	Zone	Successful	Lost
#3830	Other	29	Win	Pool	Q2	Two	One	Zero	Two	Zero or One	Two	One	One	Winning	Defensive Rebound	Equal Numbers	Shot	Two	Unsuccessful	2 Point - Centre - Near	24 - 18 seconds	Offensive Rebound	3 man Press	Unsuccessful	Maintained
#1853	Other	32	Loss	QF	Q2	Two	Zero	Two	One	Zero or One	Two	One	One	Losing	Turnover	Number Advantage	No Shot	No Shot	No Shot	No Shot Loc	No Shot	Out of Bounds	Zone	Successful	Lost
#5447	Other	20	Win	Pool	Q1	Zero or One	Two	One	One	Two	Zero	One	Two	Losing	Inbound - Baseline	Equal Numbers	Shot	Two	Successful	2 Point - Centre - Near	12 - 7 seconds	Basket Scored	Highline	Unsuccessful	Basket Scored
#3919	Other	118	Win	Pool	Q4 & OT	Two	One	Zero	Two	Zero or One	Two	One	One	Losing	Free Throw	Equal Numbers	Shot	One	Successful	No Shot Loc	Dead	Basket Scored	No Def Sys	Unsuccessful	Basket Scored
#2640	Fifth	42	Loss	Pool	Q2	Zero or One	Two	Zero	One	Zero or One	Two	One	One	Losing	Offensive Rebound	Equal Numbers	No Shot	No Shot	No Shot	No Shot Loc	No Shot	Violation Against	Zone	Successful	Lost
#4347	Fourth	104	Loss	Pool	Q4 & OT	Zero or One	Three or More	Zero	One	Zero or One	Two	One	One	Winning	Defensive Rebound	Number Advantage	Shot	Two	Successful	2 Point - Centre - Near	17 - 13 seconds	Basket Scored	Zone	Unsuccessful	Basket Scored
#5634	Fifth	9	Win	Pool	Q1	Zero or One	Two	One	One	Zero or One	Two	One	One	Drawing	Free Throw	Equal Numbers	Shot	One	Successful	No Shot Loc	Dead	Basket Scored	No Def Sys	Unsuccessful	Basket Scored
#2631	Fifth	33	Loss	Pool	Q2	Zero or One	Two	One	One	Zero or One	Two	One	One	Losing	Free Throw	Equal Numbers	Shot	One	Unsuccessful	No Shot Loc	Dead	FT	No Def Sys	Successful	Maintained
#788	Third	10	Loss	SF	Q1	Zero or One	Two	One	One	Two	Zero	Two or More	One	Losing	Free Throw	Equal Numbers	Shot	One	Successful	No Shot Loc	Dead	Basket Scored	No Def Sys	Unsuccessful	Basket Scored
#81	First	81	Win	MM	Q4 & OT	Zero or One	Two	One	One	Two	Zero	Two or More	One	Winning	Inbound - Baseline	Equal Numbers	Shot	Two	Unsuccessful	2 Point - Centre - Long	12 - 7 seconds	Defensive Rebound	2 man Press	Successful	Lost
#231	Fourth	36	Loss	MM	Q2	Zero or One	Two	One	One	Two	One	Zero	Two	Winning	Inbound - Baseline	Equal Numbers	No Shot	No Shot	No Shot	No Shot Loc	No Shot	Handling Error	3 man Press	Successful	Lost
#850	Third	72	Loss	SF	Q4 & OT	Two	One	Zero	Two	Two	Zero	Two or More	One	Losing	Free Throw	Equal Numbers	Shot	One	Successful	No Shot Loc	Dead	Basket Scored	No Def Sys	Unsuccessful	Basket Scored
#3206	Third	27	Win	Pool	Q2	Zero or One	Two	One	One	Zero or One	Two	One	One	Winning	Offensive Rebound	Equal Numbers	Shot	Two	Successful	2 Point - Centre - Near	12 - 7 seconds	Basket Scored When Fouled	Zone	Unsuccessful	Maintained
#2807	Second	16	Win	Pool	Q1	Zero or One	Two	One	One	Zero or One	Three or More	Zero	One	Winning	Inbound - Baseline	Equal Numbers	No Shot	No Shot	No Shot	No Shot Loc	No Shot	Other	Zone	Unsuccessful	Maintained
#4220	Other	89	Loss	Pool	Q4 & OT	Two	Zero	Two	One	Two	One	Zero	Two	Losing	Defensive Rebound	Equal Numbers	Shot	Two	Successful	2 Point - Centre - Long	12 - 7 seconds	Basket Scored	2 man Press	Unsuccessful	Basket Scored
#2345	Fourth	54	Loss	Pool	Q3	Zero or One	Two	One	One	Two	Zero	One	Two	Losing	Inbound - Endline	Equal Numbers	Shot	Two	Unsuccessful	2 Point - Right - Base	6 - 0 seconds	Defensive Rebound	Zone	Successful	Lost
#4694	Other	73	Win	Pool	Q4 & OT	Two	Zero	Two	One	Two	Zero	Two or More	One	Losing	Inbound - Baseline	Equal Numbers	Shot	Two	Unsuccessful	2 Point - Right - 45	12 - 7 seconds	Defensive Rebound	Zone	Successful	Lost
#2691	Fifth	93	Loss	Pool	Q4 & OT	Zero or One	Two	One	One	Zero or One	Two	One	One	Losing	Defensive Rebound	Equal Numbers	No Shot	No Shot	No Shot	No Shot Loc	No Shot	Foul Against	Zone	Successful	Lost
#482	Other	91	Loss	5678	Q4 & OT	Zero or One	One	Two	One	Zero or One	Three or More	Zero	One	Losing	Turnover	Number Advantage	Shot	Two	Unsuccessful	2 Point - Centre - Near	17 - 13 seconds	Foul For	1 man Press	Unsuccessful	Maintained
#5146	Other	9	Win	Pool	Q1	Two	One	Zero	Two	Two	Zero	Two or More	One	Losing	Defensive Rebound	Equal Numbers	No Shot	No Shot	No Shot	No Shot Loc	No Shot	Foul For	2 man Press	Unsuccessful	Maintained
#3077	Fourth	90	Win	Pool	Q4 & OT	Zero or One	Two	One	One	Three	Zero	Two or More	Zero	Losing	Defensive Rebound	Number Advantage	Shot	Two	Unsuccessful	2 Point - Centre - Near	12 - 7 seconds	Defensive Rebound	Zone	Successful	Lost
#568	Fifth	68	Win	5678	Q3	Zero or One	Two	One	One	Two	Zero	Two or More	One	Winning	Defensive Rebound	Equal Numbers	Shot	Two	Successful	2 Point - Centre - Near	12 - 7 seconds	Basket Scored	Zone	Unsuccessful	Basket Scored
#5774	Fourth	26	Loss	Pool	Q2	Zero or One	Two	One	One	Two	One	Zero	Two	Losing	Inbound - Baseline	Equal Numbers	Shot	Two	Unsuccessful	2 Point - Left - Base	17 - 13 seconds	Offensive Rebound	Zone	Unsuccessful	Maintained
#1298	Other	47	Loss	QF	Q2	Two	Zero	Two	One	Two	One	Zero	Two	Losing	Defensive Rebound	Equal Numbers	Shot	Two	Unsuccessful	2 Point - Centre - Near	24 - 18 seconds	Defensive Rebound	No Def Sys	Successful	Lost
#3261	Third	82	Win	Pool	Q4 & OT	Two	One	Zero	Two	Zero or One	Two	One	One	Winning	Offensive Rebound	Equal Numbers	No Shot	No Shot	No Shot	No Shot Loc	No Shot	Handling Error	Zone	Successful	Lost
#3271	Third	92	Win	Pool	Q4 & OT	Two	One	Zero	Two	Zero or One	Two	One	One	Winning	Defensive Rebound	Number Advantage	Shot	Two	Unsuccessful	2 Point - Right - 45	17 - 13 seconds	Out of Bounds	Zone	Unsuccessful	Maintained
#3434	Other	46	Win	Pool	Q2	Zero or One	Three or More	Zero	One	Zero or One	Three or More	Zero	One	Losing	Defensive Rebound	Number Advantage	No Shot	No Shot	No Shot	No Shot Loc	No Shot	Out of Bounds	Zone	Successful	Lost
#1017	Fifth	47	Win	5678	Q3	Zero or One	Two	One	One	Two	One	Zero	Two	Drawing	Inbound - Baseline	Equal Numbers	Shot	Two	Unsuccessful	2 Point - Right - 45	12 - 7 seconds	Defensive Rebound	Zone	Successful	Lost
#6098	Other	67	Loss	Pool	Q3	Two	Zero	Two	One	Two	One	One	One	Losing	Inbound - Baseline	Equal Numbers	Shot	Two	Unsuccessful	2 Point - Centre - Mid	12 - 7 seconds	Defensive Rebound	2 man Press	Successful	Lost
#2057	Fifth	39	Loss	Pool	Q2	Zero or One	Three or More	Zero	One	Zero or One	Two	One	One	Winning	Free Throw	Equal Numbers	Shot	One	Unsuccessful	No Shot Loc	Dead	Offensive Rebound	No Def Sys	Unsuccessful	Maintained
#5508	Other	81	Win	Pool	Q4 & OT	Two	One	Zero	Two	Two	Zero	Two or More	One	Losing	Inbound - Baseline	Equal Numbers	Shot	Two	Unsuccessful	2 Point - Right - 45	6 - 0 seconds	Defensive Rebound	Highline	Successful	Lost
#3999	Second	79	Win	Pool	Q4 & OT	Two	One	Zero	Two	Two	Zero	One	Two	Winning	Defensive Rebound	Equal Numbers	Shot	Two	Successful	2 Point - Left - 45	17 - 13 seconds	Basket Scored	2 man Press	Unsuccessful	Basket Scored
#3411	Other	23	Win	Pool	Q1	Zero or One	Three or More	Zero	One	Zero or One	Two	One	One	Losing	Free Throw	Equal Numbers	Shot	One	Unsuccessful	No Shot Loc	Dead	Out of Bounds	No Def Sys	Successful	Lost
#3536	Third	54	Win	Pool	Q3	Zero or One	Two	One	One	Two	One	One	One	Winning	Free Throw	Equal Numbers	Shot	One	Unsuccessful	No Shot Loc	Dead	Defensive Rebound	No Def Sys	Successful	Lost
#2665	Fifth	67	Loss	Pool	Q3	Zero or One	Two	One	One	Two	Zero	Two or More	One	Losing	Inbound - Baseline	Equal Numbers	No Shot	No Shot	No Shot	No Shot Loc	No Shot	Foul For	Highline	Unsuccessful	Maintained
#3677	First	95	Win	Pool	Q4 & OT	Zero or One	One	Two	Zero	Two	One	Zero	Two	Losing	Sideline - Back	Equal Numbers	Shot	Two	Successful	2 Point - Left - 45	17 - 13 seconds	Basket Scored	Highline	Unsuccessful	Basket Scored
#3877	Other	76	Win	Pool	Q4 & OT	Two	One	Zero	Two	Zero or One	Two	One	One	Winning	Inbound - Baseline	Equal Numbers	Shot	Two	Successful	2 Point - Left - 45	6 - 0 seconds	Basket Scored	3 man Press	Unsuccessful	Basket Scored
#4202	Other	71	Loss	Pool	Q3	Two	Zero	Two	One	Zero or One	Two	One	One	Losing	Defensive Rebound	Equal Numbers	Shot	Two	Unsuccessful	2 Point - Centre - Mid	12 - 7 seconds	Offensive Rebound	1 man Press	Unsuccessful	Maintained
#1510	Other	66	Loss	QF	Q4 & OT	Two	One	Zero	Two	Zero or One	Two	One	One	Losing	Sideline - Front	Equal Numbers	Shot	Two	Unsuccessful	2 Point - Centre - Mid	6 - 0 seconds	Defensive Rebound	Zone	Successful	Lost
#604	Second	1	Win	SF	Q1	Two	One	Zero	Two	Zero or One	Two	One	One	Drawing	Defensive Rebound	Number Advantage	Shot	Two	Unsuccessful	2 Point - Right - Base	6 - 0 seconds	Offensive Rebound	Highline	Unsuccessful	Maintained
#1706	Fifth	82	Loss	QF	Q4 & OT	Three	Zero	Two	Zero	Two	One	Zero	Two	Losing	Turnover	Equal Numbers	No Shot	No Shot	No Shot	No Shot Loc	No Shot	Foul For	2 man Press	Unsuccessful	Maintained
#3063	Fourth	76	Win	Pool	Q3	Zero or One	Two	One	One	Three	Zero	Two or More	Zero	Losing	Defensive Rebound	Equal Numbers	Shot	Two	Unsuccessful	2 Point - Left - 45	12 - 7 seconds	Defensive Rebound	Highline	Successful	Lost
#4630	Other	9	Win	Pool	Q1	Two	Zero	Two	One	Two	Zero	Two or More	One	Losing	Offensive Rebound	Equal Numbers	Shot	Two	Successful	2 Point - Centre - Mid	12 - 7 seconds	Basket Scored	Zone	Unsuccessful	Basket Scored
#332	Third	45	Win	MM	Q2	Two	One	Zero	Two	Zero or One	Two	One	One	Losing	Inbound - Baseline	Equal Numbers	Shot	Two	Successful	2 Point - Centre - Near	12 - 7 seconds	Basket Scored	Highline	Unsuccessful	Basket Scored
#1971	Third	65	Win	Pool	Q3	Zero or One	Two	One	One	Three	Zero	Two or More	Zero	Losing	Defensive Rebound	Equal Numbers	No Shot	No Shot	No Shot	No Shot Loc	No Shot	Out of Bounds	2 man Press	Successful	Lost
#4803	Fifth	87	Win	Pool	Q3	Two	Zero	Two	One	Zero or One	Three or More	Zero	One	Winning	Offensive Rebound	Equal Numbers	Shot	Two	Successful	2 Point - Centre - Near	6 - 0 seconds	Basket Scored	Zone	Unsuccessful	Basket Scored
#3631	First	49	Win	Pool	Q3	Two	One	One	One	Zero or One	Two	One	One	Losing	Inbound - Baseline	Equal Numbers	Shot	Two	Successful	2 Point - Centre - Mid	24 - 18 seconds	Basket Scored	Zone	Unsuccessful	Basket Scored
#1810	Third	97	Win	QF	Q4 & OT	Two	One	Zero	Two	Two	One	One	One	Winning	Defensive Rebound	Equal Numbers	No Shot	No Shot	No Shot	No Shot Loc	No Shot	Foul For	Zone	Unsuccessful	Maintained
#2512	First	29	Win	Pool	Q2	Zero or One	Two	One	One	Zero or One	Two	One	One	Winning	Sideline - Front	Equal Numbers	Shot	Two	Successful	2 Point - Centre - Near	12 - 7 seconds	Basket Scored	Zone	Unsuccessful	Basket Scored
#861	Third	83	Loss	SF	Q4 & OT	Two	One	Zero	Two	Zero or One	Two	One	One	Losing	Defensive Rebound	Equal Numbers	No Shot	No Shot	No Shot	No Shot Loc	No Shot	Foul For	2 man Press	Unsuccessful	Maintained
#5668	Fifth	43	Win	Pool	Q2	Zero or One	Two	One	One	Zero or One	Two	One	One	Losing	Defensive Rebound	Number Advantage	Shot	Two	Unsuccessful	2 Point - Centre - Mid	17 - 13 seconds	Foul For	Zone	Unsuccessful	Maintained
#658	Second	55	Win	SF	Q3	Two	One	Zero	Two	Zero or One	Two	One	One	Winning	Defensive Rebound	Equal Numbers	Shot	Three	Successful	3 Point	17 - 13 seconds	Basket Scored	Highline	Unsuccessful	Basket Scored
#1008	Fifth	38	Win	5678	Q2	Zero or One	Two	One	One	Two	One	Zero	Two	Losing	Offensive Rebound	Equal Numbers	Shot	Two	Successful	2 Point - Centre - Near	6 - 0 seconds	Basket Scored	Zone	Unsuccessful	Basket Scored
#4051	Other	23	Win	Pool	Q1	Two	Zero	One	One	Two	One	Zero	Two	Losing	Inbound - Baseline	Equal Numbers	Shot	Two	Unsuccessful	2 Point - Right - 45	17 - 13 seconds	Defensive Rebound	Zone	Successful	Lost
#5005	Second	47	Win	Pool	Q3	Three	Zero	Two	Zero	Two	One	Zero	Two	Winning	Inbound - Baseline	Equal Numbers	Shot	Two	Unsuccessful	2 Point - Centre - Near	12 - 7 seconds	Foul For	Highline	Unsuccessful	Maintained
#5077	Other	26	Loss	Pool	Q2	Two	One	Zero	Two	Three	Zero	Two or More	Zero	Winning	Offensive Rebound	Equal Numbers	No Shot	No Shot	No Shot	No Shot Loc	No Shot	Handling Error	Zone	Successful	Lost
#4624	Other	3	Win	Pool	Q1	Two	Zero	Two	One	Two	Zero	Two or More	One	Losing	Inbound - Baseline	Equal Numbers	No Shot	No Shot	No Shot	No Shot Loc	No Shot	Foul Against	Zone	Successful	Lost
#5889	Second	56	Loss	Pool	Q3	Two	One	Zero	Two	Zero or One	Two	One	One	Winning	Offensive Rebound	Equal Numbers	Shot	Two	Successful	2 Point - Centre - Near	12 - 7 seconds	Basket Scored	Zone	Unsuccessful	Basket Scored
#3602	First	20	Win	Pool	Q1	Zero or One	Two	One	One	Zero or One	Two	One	One	Losing	Defensive Rebound	Number Advantage	Shot	Two	Successful	2 Point - Centre - Near	6 - 0 seconds	Basket Scored	Highline	Unsuccessful	Basket Scored
#4385	Other	33	Loss	Pool	Q2	Two	One	Zero	Two	Zero or One	Two	One	One	Losing	Inbound - Baseline	Equal Numbers	No Shot	No Shot	No Shot	No Shot Loc	No Shot	Handling Error	Highline	Successful	Lost
#6060	Other	29	Loss	Pool	Q2	Two	Zero	One	Two	Zero or One	One	Two or More	Zero	Losing	Offensive Rebound	Equal Numbers	Shot	Two	Successful	2 Point - Centre - Near	12 - 7 seconds	Basket Scored	Zone	Unsuccessful	Basket Scored
#3895	Other	94	Win	Pool	Q4 & OT	Two	One	Zero	Two	Zero or One	Two	One	One	Winning	Inbound - Baseline	Equal Numbers	No Shot	No Shot	No Shot	No Shot Loc	No Shot	Foul For	3 man Press	Unsuccessful	Maintained
#406	Other	15	Loss	5678	Q1	Two	Zero	One	One	Zero or One	Two	One	One	Losing	Offensive Rebound	Equal Numbers	Shot	Two	Successful	2 Point - Centre - Near	12 - 7 seconds	Basket Scored	Zone	Unsuccessful	Basket Scored
#4382	Other	30	Loss	Pool	Q2	Two	One	Zero	Two	Zero or One	Two	One	One	Losing	Inbound - Endline	Equal Numbers	Shot	Two	Unsuccessful	2 Point - Centre - Mid	12 - 7 seconds	Defensive Rebound	Zone	Successful	Lost
#4855	Other	21	Win	Pool	Q1	Zero or One	Two	One	One	Two	Zero	One	Two	Losing	Sideline - Front	Equal Numbers	Shot	Two	Unsuccessful	2 Point - Centre - Near	17 - 13 seconds	Defensive Rebound	Zone	Successful	Lost
#413	Other	22	Loss	5678	Q1	Two	Zero	One	One	Zero or One	Two	One	One	Losing	Defensive Rebound	Equal Numbers	Shot	Two	Successful	2 Point - Centre - Mid	12 - 7 seconds	Basket Scored	5 man Press	Unsuccessful	Basket Scored
#4225	Other	94	Loss	Pool	Q4 & OT	Two	Zero	Two	One	Two	One	Zero	Two	Losing	Defensive Rebound	Equal Numbers	Shot	Two	Successful	2 Point - Centre - Mid	12 - 7 seconds	Basket Scored	2 man Press	Unsuccessful	Basket Scored
#5829	Fourth	81	Loss	Pool	Q4 & OT	Zero or One	Two	One	One	Two	One	Zero	Two	Losing	Defensive Rebound	Number Advantage	No Shot	No Shot	No Shot	No Shot Loc	No Shot	Handling Error	Zone	Successful	Lost
#1401	Fourth	56	Win	QF	Q3	Zero or One	Two	One	One	Two	One	Zero	Two	Winning	Free Throw	Equal Numbers	Shot	One	Unsuccessful	No Shot Loc	Dead	FT	No Def Sys	Successful	Maintained
#2450	Other	61	Win	Pool	Q3	Zero or One	Two	One	One	Two	Zero	One	Two	Winning	Defensive Rebound	Equal Numbers	Shot	Two	Successful	2 Point - Centre - Near	24 - 18 seconds	Basket Scored	No Def Sys	Unsuccessful	Basket Scored
#3628	First	46	Win	Pool	Q2	Zero or One	One	Two	Zero	Zero or One	Two	One	One	Losing	Offensive Rebound	Equal Numbers	No Shot	No Shot	No Shot	No Shot Loc	No Shot	Out of Bounds	Zone	Unsuccessful	Maintained
#3146	Other	51	Loss	Pool	Q3	Two	Zero	Two	One	Two	One	Zero	Two	Losing	Turnover	Equal Numbers	No Shot	No Shot	No Shot	No Shot Loc	No Shot	Other	Zone	Unsuccessful	Maintained
#4227	Other	96	Loss	Pool	Q4 & OT	Two	Zero	Two	One	Two	One	Zero	Two	Losing	Inbound - Baseline	Equal Numbers	Shot	Two	Unsuccessful	2 Point - Centre - Mid	17 - 13 seconds	Foul For	Zone	Unsuccessful	Maintained
#2688	Fifth	90	Loss	Pool	Q4 & OT	Zero or One	Two	One	One	Zero or One	Two	One	One	Losing	Inbound - Baseline	Equal Numbers	Shot	Two	Unsuccessful	2 Point - Right - 45	12 - 7 seconds	Defensive Rebound	Zone	Successful	Lost
#355	Third	68	Win	MM	Q3	Two	One	Zero	Two	Zero or One	Three or More	Zero	One	Winning	Free Throw	Equal Numbers	Shot	One	Unsuccessful	No Shot Loc	Dead	Defensive Rebound	No Def Sys	Successful	Lost
#268	Fourth	73	Loss	MM	Q4 & OT	Zero or One	Two	One	One	Two	One	Zero	Two	Losing	Inbound - Baseline	Equal Numbers	No Shot	No Shot	No Shot	No Shot Loc	No Shot	Foul For	2 man Press	Unsuccessful	Maintained
#505	Fifth	5	Win	5678	Q1	Zero or One	Two	One	One	Two	Zero	One	Two	Winning	Defensive Rebound	Equal Numbers	Shot	Three	Unsuccessful	3 Point	17 - 13 seconds	Defensive Rebound	Zone	Successful	Lost
#3500	Third	18	Win	Pool	Q1	Zero or One	Two	One	One	Zero or One	Two	One	One	Winning	Inbound - Baseline	Equal Numbers	No Shot	No Shot	No Shot	No Shot Loc	No Shot	Handling Error	2 man Press	Successful	Lost
#5791	Fourth	43	Loss	Pool	Q3	Zero or One	Two	One	One	Two	One	Zero	Two	Losing	Inbound - Baseline	Equal Numbers	Shot	Two	Successful	2 Point - Centre - Mid	6 - 0 seconds	Basket Scored	Zone	Unsuccessful	Basket Scored
#2468	Other	79	Win	Pool	Q4 & OT	Zero or One	Two	One	One	Two	Zero	One	Two	Winning	Defensive Rebound	Number Advantage	Shot	Two	Successful	2 Point - Centre - Near	12 - 7 seconds	Basket Scored	2 man Press	Unsuccessful	Basket Scored
#5859	Second	26	Loss	Pool	Q2	Two	One	Zero	Two	Zero or One	Two	One	One	Winning	Defensive Rebound	Equal Numbers	Shot	Three	Unsuccessful	3 Point	6 - 0 seconds	Defensive Rebound	2 man Press	Successful	Lost
#5432	Other	5	Win	Pool	Q1	Zero or One	Two	One	One	Two	Zero	One	Two	Drawing	Inbound - Baseline	Equal Numbers	Shot	Two	Unsuccessful	2 Point - Left - 45	12 - 7 seconds	Defensive Rebound	Zone	Successful	Lost
#5648	Fifth	23	Win	Pool	Q1	Zero or One	Two	One	One	Zero or One	Two	One	One	Drawing	Inbound - Baseline	Equal Numbers	Shot	Two	Unsuccessful	2 Point - Centre - Near	12 - 7 seconds	Offensive Rebound	Zone	Unsuccessful	Maintained
#3819	Other	18	Win	Pool	Q1	Two	One	Zero	Two	Zero or One	Three or More	Zero	One	Winning	Defensive Rebound	Equal Numbers	No Shot	No Shot	No Shot	No Shot Loc	No Shot	Foul For	3 man Press	Unsuccessful	Maintained
#3039	Fourth	52	Win	Pool	Q2	Zero or One	Three or More	Zero	One	Three	Zero	Two or More	Zero	Losing	Free Throw	Equal Numbers	Shot	One	Successful	No Shot Loc	Dead	Basket Scored	No Def Sys	Unsuccessful	Basket Scored
#2392	Other	3	Win	Pool	Q1	Zero or One	Two	One	One	Two	Zero	One	Two	Drawing	Turnover	Equal Numbers	Shot	Two	Unsuccessful	2 Point - Centre - Near	17 - 13 seconds	Defensive Rebound	Zone	Successful	Lost
#4755	Fifth	39	Win	Pool	Q2	Two	Zero	Two	One	Zero or One	Two	One	One	Winning	Defensive Rebound	Number Advantage	Shot	Two	Unsuccessful	2 Point - Centre - Near	12 - 7 seconds	Defensive Rebound	Zone	Successful	Lost
#488	Other	97	Loss	5678	Q4 & OT	Zero or One	One	Two	One	Zero or One	Three or More	Zero	One	Losing	Free Throw	Equal Numbers	Shot	One	Successful	No Shot Loc	Dead	Basket Scored	No Def Sys	Unsuccessful	Basket Scored
#3983	Second	63	Win	Pool	Q3	Two	One	Zero	Two	Two	Zero	One	Two	Winning	Inbound - Endline	Equal Numbers	No Shot	No Shot	No Shot	No Shot Loc	No Shot	Foul For	Zone	Unsuccessful	Maintained
#681	Second	78	Win	SF	Q4 & OT	Two	One	Zero	Two	Zero or One	Three or More	Zero	One	Winning	Sideline - Front	Equal Numbers	Shot	Two	Successful	2 Point - Centre - Near	6 - 0 seconds	Basket Scored	Highline	Unsuccessful	Basket Scored
#722	Fourth	30	Loss	SF	Q2	Two	One	Zero	Two	Zero or One	Two	One	One	Losing	Inbound - Baseline	Equal Numbers	Shot	Three	Unsuccessful	3 Point	24 - 18 seconds	Defensive Rebound	1 man Press	Successful	Lost
#1546	Second	25	Win	QF	Q2	Two	One	Zero	Two	Zero or One	Two	One	One	Winning	Sideline - Back	Equal Numbers	No Shot	No Shot	No Shot	No Shot Loc	No Shot	Handling Error	3 man Press	Successful	Lost
#3343	Fourth	66	Win	Pool	Q3	Zero or One	Three or More	Zero	One	Zero or One	Three or More	Zero	One	Winning	Inbound - Baseline	Equal Numbers	Shot	Two	Successful	2 Point - Centre - Near	17 - 13 seconds	Basket Scored	Highline	Unsuccessful	Basket Scored
#3219	Third	40	Win	Pool	Q2	Zero or One	Two	One	One	Zero or One	One	Two or More	One	Winning	Defensive Rebound	Equal Numbers	Shot	Two	Unsuccessful	2 Point - Centre - Near	12 - 7 seconds	Defensive Rebound	Zone	Successful	Lost
#4595	First	74	Win	Pool	Q4 & OT	Two	Zero	Two	One	Two	Zero	Two or More	One	Winning	Defensive Rebound	Equal Numbers	Shot	Two	Unsuccessful	2 Point - Centre - Mid	12 - 7 seconds	Defensive Rebound	3 man Press	Successful	Lost
#430	Other	39	Loss	5678	Q2	Two	Zero	One	One	Three	Zero	Two or More	Zero	Losing	Defensive Rebound	Equal Numbers	No Shot	No Shot	No Shot	No Shot Loc	No Shot	Handling Error	5 man Press	Successful	Lost
#6040	Other	9	Loss	Pool	Q1	Two	Zero	One	Two	Two	Zero	Two or More	One	Drawing	Defensive Rebound	Equal Numbers	No Shot	No Shot	No Shot	No Shot Loc	No Shot	Foul For	4 man Press	Unsuccessful	Maintained
#3952	Second	32	Win	Pool	Q2	Two	One	Zero	Two	Two	Zero	One	Two	Losing	Inbound - Baseline	Equal Numbers	Shot	Two	Unsuccessful	2 Point - Centre - Long	17 - 13 seconds	Offensive Rebound	Highline	Unsuccessful	Maintained
#915	First	42	Win	SF	Q2	Zero or One	Two	One	One	Two	Two	One	Zero	Losing	Inbound - Baseline	Equal Numbers	Shot	Two	Successful	2 Point - Centre - Mid	17 - 13 seconds	Basket Scored	Zone	Unsuccessful	Basket Scored
#5602	Other	73	Loss	Pool	Q4 & OT	Zero or One	Two	One	One	Zero or One	Two	One	One	Losing	Free Throw	Equal Numbers	Shot	One	Successful	No Shot Loc	Dead	Basket Scored	No Def Sys	Unsuccessful	Basket Scored
#3648	First	66	Win	Pool	Q3	Two	One	One	One	Zero or One	Two	One	One	Losing	Offensive Rebound	Equal Numbers	No Shot	No Shot	No Shot	No Shot Loc	No Shot	Foul For	Zone	Unsuccessful	Maintained
#3048	Fourth	61	Win	Pool	Q3	Zero or One	Two	One	One	Three	Zero	Two or More	Zero	Losing	Offensive Rebound	Equal Numbers	Shot	Two	Successful	2 Point - Centre - Long	12 - 7 seconds	Basket Scored	Zone	Unsuccessful	Basket Scored
#780	Third	2	Loss	SF	Q1	Zero or One	Two	One	One	Two	Zero	Two or More	One	Losing	Sideline - Front	Equal Numbers	Shot	Two	Unsuccessful	2 Point - Centre - Near	12 - 7 seconds	Defensive Rebound	Zone	Successful	Lost
#159	Second	70	Loss	MM	Q3	Two	One	One	One	Two	Zero	Two or More	One	Losing	Inbound - Baseline	Equal Numbers	Shot	Two	Unsuccessful	2 Point - Centre - Mid	12 - 7 seconds	Offensive Rebound	2 man Press	Unsuccessful	Maintained
#2733	Other	29	Loss	Pool	Q2	Zero or One	Two	One	One	Zero or One	Two	One	One	Losing	Inbound - Baseline	Number Advantage	Shot	Two	Unsuccessful	2 Point - Left - Base	17 - 13 seconds	Defensive Rebound	Zone	Successful	Lost
#5919	Second	86	Loss	Pool	Q4 & OT	Two	One	Zero	Two	Zero or One	Two	One	One	Winning	Inbound - Baseline	Equal Numbers	Shot	Two	Unsuccessful	2 Point - Centre - Near	12 - 7 seconds	Defensive Rebound	Highline	Successful	Lost
#4950	Other	116	Win	Pool	Q4 & OT	Zero or One	Two	One	One	Two	One	Zero	Two	Losing	Offensive Rebound	Equal Numbers	Shot	Two	Successful	2 Point - Centre - Near	12 - 7 seconds	Basket Scored	Zone	Unsuccessful	Basket Scored
#6088	Other	57	Loss	Pool	Q3	Two	Zero	Two	One	Two	One	One	One	Losing	Inbound - Baseline	Equal Numbers	Shot	Two	Unsuccessful	2 Point - Centre - Mid	12 - 7 seconds	Defensive Rebound	1 man Press	Successful	Lost
#3272	Third	93	Win	Pool	Q4 & OT	Two	One	Zero	Two	Zero or One	Two	One	One	Winning	Inbound - Endline	Equal Numbers	Shot	Two	Successful	2 Point - Left - Elbow	12 - 7 seconds	Basket Scored	Zone	Unsuccessful	Basket Scored
#4238	Other	107	Loss	Pool	Q4 & OT	Zero or One	Two	One	One	Zero or One	Three or More	Zero	One	Losing	Inbound - Endline	Equal Numbers	No Shot	No Shot	No Shot	No Shot Loc	No Shot	Foul Against	Zone	Successful	Lost
#989	Fifth	19	Win	5678	Q1	Zero or One	Two	One	One	Two	One	Zero	Two	Losing	Defensive Rebound	Equal Numbers	Shot	Two	Unsuccessful	2 Point - Left - 45	17 - 13 seconds	Defensive Rebound	1 man Press	Successful	Lost
#403	Other	12	Loss	5678	Q1	Two	Zero	One	One	Zero or One	Two	One	One	Losing	Inbound - Baseline	Equal Numbers	No Shot	No Shot	No Shot	No Shot Loc	No Shot	Violation Against	5 man Press	Successful	Lost
#5988	First	62	Win	Pool	Q3	Two	One	One	One	Two	Zero	Two or More	One	Winning	Defensive Rebound	Equal Numbers	Shot	Three	Unsuccessful	3 Point	24 - 18 seconds	Offensive Rebound	Zone	Unsuccessful	Maintained
#2149	Second	31	Win	Pool	Q2	Two	One	Zero	Two	Two	Zero	Two or More	One	Winning	Defensive Rebound	Equal Numbers	Shot	Two	Unsuccessful	2 Point - Centre - Near	12 - 7 seconds	Defensive Rebound	Zone	Successful	Lost
#2172	Second	54	Win	Pool	Q3	Two	One	One	One	Two	One	One	One	Winning	Inbound - Baseline	Number Advantage	Shot	Two	Successful	2 Point - Centre - Mid	6 - 0 seconds	Basket Scored	Zone	Unsuccessful	Basket Scored
#562	Fifth	62	Win	5678	Q3	Zero or One	Two	One	One	Zero or One	Two	One	One	Winning	Defensive Rebound	Equal Numbers	Shot	Two	Successful	2 Point - Centre - Near	24 - 18 seconds	Basket Scored	No Def Sys	Unsuccessful	Basket Scored
#1511	Other	67	Loss	QF	Q4 & OT	Two	One	Zero	Two	Zero or One	Two	One	One	Losing	Inbound - Baseline	Equal Numbers	Shot	Two	Successful	2 Point - Centre - Near	6 - 0 seconds	Basket Scored	5 man Press	Unsuccessful	Basket Scored
#1850	Other	29	Loss	QF	Q2	Two	Zero	Two	One	Zero or One	Two	One	One	Losing	Turnover	Equal Numbers	No Shot	No Shot	No Shot	No Shot Loc	No Shot	Foul For	Zone	Unsuccessful	Maintained
#4525	First	4	Win	Pool	Q1	Two	Zero	Two	One	Two	Zero	Two or More	One	Winning	Turnover	Number Advantage	No Shot	No Shot	No Shot	No Shot Loc	No Shot	Foul For	Zone	Unsuccessful	Maintained
#2440	Other	51	Win	Pool	Q2	Zero or One	Two	One	One	Two	Zero	One	Two	Winning	Defensive Rebound	Equal Numbers	No Shot	No Shot	No Shot	No Shot Loc	No Shot	Violation Against	Zone	Successful	Lost
#5591	Other	62	Loss	Pool	Q3	Zero or One	Two	One	One	Zero or One	Two	One	One	Winning	Defensive Rebound	Equal Numbers	No Shot	No Shot	No Shot	No Shot Loc	No Shot	Out of Bounds	4 man Press	Successful	Lost
#729	Fourth	37	Loss	SF	Q2	Two	One	Zero	Two	Zero or One	Two	One	One	Losing	Inbound - Endline	Equal Numbers	Shot	Two	Unsuccessful	2 Point - Right - 45	12 - 7 seconds	Defensive Rebound	Zone	Successful	Lost
#2883	Second	92	Win	Pool	Q4 & OT	Zero or One	Three or More	Zero	Two	Zero or One	Two	One	One	Winning	Defensive Rebound	Equal Numbers	Shot	Two	Unsuccessful	2 Point - Left - Elbow	6 - 0 seconds	Defensive Rebound	Zone	Unsuccessful	Maintained
#2986	Other	75	Loss	Pool	Q4 & OT	Three	Zero	Two	Zero	Zero or One	Two	One	One	Losing	Free Throw	Equal Numbers	Shot	One	Successful	No Shot Loc	Dead	Basket Scored	No Def Sys	Unsuccessful	Basket Scored
#2865	Second	74	Win	Pool	Q3	Two	One	One	One	Zero or One	Two	Zero	Two	Winning	Free Throw	Equal Numbers	Shot	One	Unsuccessful	No Shot Loc	Dead	FT	No Def Sys	Successful	Maintained
#3762	Fifth	79	Win	Pool	Q3	Zero or One	Two	One	One	Two	One	Zero	Two	Losing	Inbound - Baseline	Equal Numbers	Shot	Three	Successful	3 Point	6 - 0 seconds	Basket Scored	Zone	Unsuccessful	Basket Scored
#5111	Other	60	Loss	Pool	Q3	Two	One	Zero	Two	Three	Zero	Two or More	Zero	Losing	Inbound - Baseline	Number Advantage	Shot	Two	Unsuccessful	2 Point - Centre - Mid	12 - 7 seconds	Handling Error	Zone	Successful	Lost
#106	Second	17	Loss	MM	Q1	Two	One	Zero	Two	Two	Zero	Two or More	One	Losing	Inbound - Baseline	Equal Numbers	Shot	Two	Successful	2 Point - Centre - Near	12 - 7 seconds	Basket Scored	Zone	Unsuccessful	Basket Scored
#524	Fifth	24	Win	5678	Q1	Zero or One	Two	One	One	Two	Zero	One	Two	Winning	Inbound - Baseline	Equal Numbers	Shot	Three	Unsuccessful	3 Point	6 - 0 seconds	Out of Bounds	3 man Press	Successful	Lost
#557	Fifth	57	Win	5678	Q3	Zero or One	Two	One	One	Zero or One	Three or More	Zero	One	Winning	Sideline - Front	Equal Numbers	No Shot	No Shot	No Shot	No Shot Loc	No Shot	Out of Bounds	Zone	Unsuccessful	Maintained
#4920	Other	86	Win	Pool	Q3	Zero or One	Three or More	Zero	One	Two	Zero	Two or More	One	Losing	Defensive Rebound	Equal Numbers	No Shot	No Shot	No Shot	No Shot Loc	No Shot	Violation Against	5 man Press	Successful	Lost
#5450	Other	23	Win	Pool	Q2	Zero or One	Two	One	One	Two	Zero	One	Two	Losing	Sideline - Front	Equal Numbers	Shot	Two	Unsuccessful	2 Point - Centre - Mid	6 - 0 seconds	Defensive Rebound	Highline	Successful	Lost
#5058	Other	7	Loss	Pool	Q1	Two	One	Zero	Two	Three	Zero	Two or More	Zero	Drawing	Sideline - Back	Number Advantage	Shot	Two	Unsuccessful	2 Point - Right - Base	12 - 7 seconds	Defensive Rebound	Zone	Successful	Lost
#2310	Fourth	19	Loss	Pool	Q1	Zero or One	Two	One	One	Two	Zero	One	Two	Losing	Turnover	Equal Numbers	Shot	Two	Unsuccessful	2 Point - Right - 45	12 - 7 seconds	Out of Bounds	Zone	Unsuccessful	Maintained
#4349	Fourth	106	Loss	Pool	Q4 & OT	Zero or One	Three or More	Zero	One	Zero or One	Two	One	One	Winning	Free Throw	Equal Numbers	Shot	One	Unsuccessful	No Shot Loc	Dead	Defensive Rebound	No Def Sys	Successful	Lost
#2934	Other	23	Loss	Pool	Q2	Three	Zero	Two	Zero	Zero or One	Two	One	One	Winning	Inbound - Baseline	Number Advantage	Shot	Two	Successful	2 Point - Centre - Long	12 - 7 seconds	Basket Scored When Fouled	Zone	Unsuccessful	Maintained
#4004	Second	84	Win	Pool	Q4 & OT	Two	One	Zero	Two	Two	Zero	Two or More	One	Winning	Free Throw	Equal Numbers	Shot	One	Successful	No Shot Loc	Dead	Basket Scored	No Def Sys	Unsuccessful	Basket Scored
#3701	Fifth	18	Win	Pool	Q1	Zero or One	Three or More	Zero	One	Two	One	Zero	Two	Losing	Sideline - Front	Equal Numbers	Shot	Two	Successful	2 Point - Left - 45	12 - 7 seconds	Basket Scored	Zone	Unsuccessful	Basket Scored
#1240	First	84	Win	QF	Q4 & OT	Two	Zero	Two	One	Two	Zero	One	Two	Winning	Sideline - Back	Equal Numbers	No Shot	No Shot	No Shot	No Shot Loc	No Shot	Foul For	3 man Press	Unsuccessful	Maintained
#2521	First	38	Win	Pool	Q2	Zero or One	Two	One	One	Zero or One	Three or More	Zero	One	Winning	Defensive Rebound	Equal Numbers	No Shot	No Shot	No Shot	No Shot Loc	No Shot	Foul For	1 man Press	Unsuccessful	Maintained
#3211	Third	32	Win	Pool	Q2	Zero or One	Two	One	One	Zero or One	One	Two or More	One	Winning	Sideline - Front	Equal Numbers	Shot	Two	Unsuccessful	2 Point - Left - 45	17 - 13 seconds	Defensive Rebound	Zone	Successful	Lost
#2114	Fifth	96	Loss	Pool	Q4 & OT	Zero or One	Two	One	One	Two	One	Zero	Two	Losing	Inbound - Baseline	Equal Numbers	Shot	Three	Unsuccessful	3 Point	12 - 7 seconds	Offensive Rebound	Zone	Unsuccessful	Maintained
#5236	First	2	Loss	Pool	Q1	Two	Zero	Two	One	Two	One	Zero	Two	Losing	Inbound - Baseline	Equal Numbers	Shot	Two	Successful	2 Point - Left - 45	12 - 7 seconds	Basket Scored	Zone	Unsuccessful	Basket Scored
#2072	Fifth	54	Loss	Pool	Q3	Three	Zero	Two	Zero	Zero or One	Two	One	One	Winning	Offensive Rebound	Equal Numbers	Shot	Two	Unsuccessful	2 Point - Centre - Mid	6 - 0 seconds	Defensive Rebound	Zone	Successful	Lost
#3202	Third	23	Win	Pool	Q1	Zero or One	Two	One	One	Zero or One	Two	One	One	Winning	Free Throw	Equal Numbers	Shot	One	Successful	No Shot Loc	Dead	Basket Scored	No Def Sys	Unsuccessful	Basket Scored
#3284	Fourth	7	Win	Pool	Q1	Zero or One	Two	One	One	Zero or One	Three or More	Zero	One	Drawing	Inbound - Baseline	Equal Numbers	No Shot	No Shot	No Shot	No Shot Loc	No Shot	Foul For	Highline	Unsuccessful	Maintained
#4729	Fifth	13	Win	Pool	Q1	Two	Zero	One	Two	Zero or One	Two	One	One	Losing	Inbound - Baseline	Equal Numbers	Shot	Three	Unsuccessful	3 Point	24 - 18 seconds	Offensive Rebound	Zone	Unsuccessful	Maintained
#1051	Fifth	81	Win	5678	Q4 & OT	Zero or One	Two	One	One	Two	One	Zero	Two	Winning	Free Throw	Equal Numbers	Shot	One	Successful	No Shot Loc	Dead	Basket Scored	No Def Sys	Unsuccessful	Basket Scored
#6005	First	79	Win	Pool	Q4 & OT	Two	One	One	One	Two	Zero	Two or More	One	Winning	Sideline - Front	Equal Numbers	Shot	Three	Successful	2 Point - Right - Elbow	17 - 13 seconds	Basket Scored	Zone	Unsuccessful	Basket Scored
#3339	Fourth	62	Win	Pool	Q3	Zero or One	Two	One	One	Zero or One	Three or More	Zero	One	Winning	Free Throw	Equal Numbers	Shot	One	Successful	No Shot Loc	Dead	Basket Scored	No Def Sys	Unsuccessful	Basket Scored
#5745	Fifth	120	Win	Pool	Q4 & OT	Zero or One	Two	One	One	Zero or One	One	Two or More	One	Winning	Inbound - Baseline	Equal Numbers	No Shot	No Shot	No Shot	No Shot Loc	No Shot	Foul For	3 man Press	Unsuccessful	Maintained
#102	Second	13	Loss	MM	Q1	Two	One	Zero	Two	Two	Zero	Two or More	One	Losing	Offensive Rebound	Equal Numbers	Shot	Two	Successful	2 Point - Centre - Near	12 - 7 seconds	Basket Scored	Zone	Unsuccessful	Basket Scored
#1944	Third	38	Win	Pool	Q2	Zero or One	Two	One	One	Zero or One	Three or More	Zero	One	Losing	Offensive Rebound	Equal Numbers	Shot	Two	Unsuccessful	2 Point - Left - 45	12 - 7 seconds	Defensive Rebound	Zone	Successful	Lost
#2476	Other	87	Win	Pool	Q4 & OT	Zero or One	Three or More	Zero	One	Two	Zero	One	Two	Winning	Turnover	Equal Numbers	Shot	Two	Successful	2 Point - Centre - Near	24 - 18 seconds	Basket Scored When Fouled	No Def Sys	Unsuccessful	Maintained
#2430	Other	41	Win	Pool	Q2	Zero or One	Two	One	One	Two	Zero	One	Two	Drawing	Inbound - Endline	Equal Numbers	Shot	Three	Unsuccessful	3 Point	12 - 7 seconds	Offensive Rebound	Zone	Unsuccessful	Maintained
#2955	Other	44	Loss	Pool	Q3	Three	Zero	Two	Zero	Zero or One	Two	One	One	Winning	Inbound - Baseline	Equal Numbers	Shot	Two	Unsuccessful	2 Point - Centre - Long	12 - 7 seconds	Defensive Rebound	Zone	Successful	Lost
#4335	Fourth	92	Loss	Pool	Q4 & OT	Two	One	Zero	Two	Two	Zero	Two or More	One	Winning	Inbound - Baseline	Equal Numbers	Shot	Two	Unsuccessful	2 Point - Left - 45	17 - 13 seconds	Offensive Rebound	Zone	Unsuccessful	Maintained
#4575	First	54	Win	Pool	Q3	Two	One	One	One	Two	Zero	One	Two	Winning	Defensive Rebound	Equal Numbers	Shot	Two	Successful	2 Point - Left - 45	17 - 13 seconds	Basket Scored	Zone	Unsuccessful	Basket Scored
#609	Second	6	Win	SF	Q1	Two	One	Zero	Two	Zero or One	Two	One	One	Winning	Defensive Rebound	Number Advantage	Shot	Two	Unsuccessful	2 Point - Centre - Near	12 - 7 seconds	Defensive Rebound	Highline	Successful	Lost
#5680	Fifth	55	Win	Pool	Q2	Zero or One	Two	One	One	Two	One	Zero	Two	Losing	Defensive Rebound	Equal Numbers	Shot	Two	Successful	2 Point - Centre - Near	24 - 18 seconds	Basket Scored	No Def Sys	Unsuccessful	Basket Scored
#5875	Second	42	Loss	Pool	Q2	Two	One	Zero	Two	Zero or One	Two	One	One	Winning	Inbound - Baseline	Equal Numbers	Shot	Two	Successful	2 Point - Left - 45	17 - 13 seconds	Basket Scored	3 man Press	Unsuccessful	Basket Scored
#4825	Fifth	109	Win	Pool	Q4 & OT	Two	One	Zero	Two	Zero or One	Two	One	One	Winning	Turnover	Equal Numbers	Shot	Two	Unsuccessful	2 Point - Centre - Near	24 - 18 seconds	Foul For	No Def Sys	Unsuccessful	Maintained
#560	Fifth	60	Win	5678	Q3	Zero or One	Two	One	One	Zero or One	Two	One	One	Winning	Defensive Rebound	Equal Numbers	No Shot	No Shot	No Shot	No Shot Loc	No Shot	Foul For	2 man Press	Unsuccessful	Maintained
#206	Fourth	11	Loss	MM	Q1	Zero or One	Two	One	One	Zero or One	Two	One	One	Losing	Offensive Rebound	Equal Numbers	No Shot	No Shot	No Shot	No Shot Loc	No Shot	Out of Bounds	Zone	Unsuccessful	Maintained
#5444	Other	17	Win	Pool	Q1	Zero or One	Two	One	One	Two	Zero	One	Two	Losing	Defensive Rebound	Equal Numbers	No Shot	No Shot	No Shot	No Shot Loc	No Shot	Handling Error	5 man Press	Successful	Lost
#2368	Fourth	77	Loss	Pool	Q4 & OT	Zero or One	Two	One	One	Two	Zero	One	Two	Losing	Sideline - Front	Equal Numbers	Shot	Two	Unsuccessful	2 Point - Left - 45	6 - 0 seconds	Defensive Rebound	Zone	Successful	Lost
#3466	Other	78	Win	Pool	Q4 & OT	Zero or One	Two	One	One	Zero or One	Two	One	One	Losing	Offensive Rebound	Equal Numbers	Shot	Two	Successful	2 Point - Centre - Near	12 - 7 seconds	Basket Scored	Zone	Unsuccessful	Basket Scored
#3978	Second	58	Win	Pool	Q3	Two	One	Zero	Two	Two	Zero	One	Two	Winning	Free Throw	Equal Numbers	Shot	One	Successful	No Shot Loc	Dead	Basket Scored	No Def Sys	Unsuccessful	Basket Scored
#2485	First	2	Win	Pool	Q1	Two	Zero	Two	One	Zero or One	Two	One	One	Losing	Inbound - Baseline	Equal Numbers	Shot	Two	Unsuccessful	2 Point - Right - 45	6 - 0 seconds	Defensive Rebound	Highline	Successful	Lost
#3111	Other	16	Loss	Pool	Q1	Zero or One	Two	One	One	Zero or One	Two	One	One	Losing	Inbound - Baseline	Equal Numbers	Shot	Two	Successful	2 Point - Left - 45	12 - 7 seconds	Basket Scored	Highline	Unsuccessful	Basket Scored
#4623	Other	2	Win	Pool	Q1	Two	Zero	Two	One	Two	Zero	Two or More	One	Losing	Defensive Rebound	Equal Numbers	Shot	Two	Unsuccessful	2 Point - Left - Base	12 - 7 seconds	Defensive Rebound	1 man Press	Successful	Lost
#2563	First	80	Win	Pool	Q3	Two	Zero	Two	One	Zero or One	Two	One	One	Winning	Sideline - Front	Equal Numbers	Shot	Two	Unsuccessful	2 Point - Left - 45	12 - 7 seconds	Foul For	Zone	Unsuccessful	Maintained
#733	Fourth	41	Loss	SF	Q2	Two	One	Zero	Two	Zero or One	Two	One	One	Losing	Offensive Rebound	Equal Numbers	Shot	Two	Successful	2 Point - Centre - Long	6 - 0 seconds	Basket Scored	Zone	Unsuccessful	Basket Scored
#1643	Fifth	19	Loss	QF	Q1	Zero or One	Two	One	One	Two	One	Zero	Two	Losing	Inbound - Baseline	Equal Numbers	Shot	Two	Successful	2 Point - Centre - Near	17 - 13 seconds	Basket Scored	Zone	Unsuccessful	Basket Scored
#4445	Third	5	Loss	Pool	Q1	Zero or One	Two	One	One	Two	One	Zero	Two	Winning	Free Throw	Equal Numbers	Shot	One	Successful	No Shot Loc	Dead	Basket Scored	No Def Sys	Unsuccessful	Basket Scored
#201	Fourth	6	Loss	MM	Q1	Zero or One	Two	One	One	Zero or One	Two	One	One	Losing	Defensive Rebound	Equal Numbers	Shot	Two	Unsuccessful	2 Point - Centre - Near	12 - 7 seconds	Violation Against	Highline	Successful	Lost
#5806	Fourth	58	Loss	Pool	Q3	Zero or One	One	One	Two	Two	One	One	One	Losing	Defensive Rebound	Number Advantage	Shot	Two	Unsuccessful	2 Point - Centre - Mid	6 - 0 seconds	Defensive Rebound	Zone	Successful	Lost
#5910	Second	77	Loss	Pool	Q4 & OT	Two	One	One	One	Zero or One	One	One	Two	Winning	Turnover	Equal Numbers	Shot	Two	Successful	2 Point - Centre - Near	24 - 18 seconds	Basket Scored	No Def Sys	Unsuccessful	Basket Scored
#1338	Other	87	Loss	QF	Q4 & OT	Two	Zero	One	One	Two	Zero	Two or More	One	Losing	Turnover	Number Advantage	Shot	Three	Unsuccessful	2 Point - Centre - Long	12 - 7 seconds	Offensive Rebound	Zone	Unsuccessful	Maintained
#5455	Other	28	Win	Pool	Q2	Zero or One	Two	One	One	Two	Zero	One	Two	Losing	Free Throw	Equal Numbers	Shot	One	Successful	No Shot Loc	Dead	Basket Scored	No Def Sys	Unsuccessful	Basket Scored
#591	Fifth	91	Win	5678	Q4 & OT	Zero or One	Three or More	Zero	One	Zero or One	One	Two or More	One	Winning	Defensive Rebound	Equal Numbers	No Shot	No Shot	No Shot	No Shot Loc	No Shot	Handling Error	4 man Press	Successful	Lost
#4132	Other	1	Loss	Pool	Q1	Two	Zero	Two	One	Zero or One	Two	One	One	Drawing	Other Start	Number Advantage	Shot	Two	Unsuccessful	2 Point - Centre - Mid	17 - 13 seconds	Defensive Rebound	Zone	Successful	Lost
#465	Other	74	Loss	5678	Q3	Two	Zero	Two	One	Zero or One	Two	One	One	Losing	Inbound - Baseline	Equal Numbers	Shot	Two	Unsuccessful	2 Point - Centre - Near	17 - 13 seconds	Offensive Rebound	Zone	Unsuccessful	Maintained
#4545	First	24	Win	Pool	Q2	Zero or One	Two	One	One	Zero or One	Two	One	One	Winning	Defensive Rebound	Equal Numbers	Shot	Two	Successful	2 Point - Centre - Near	24 - 18 seconds	Basket Scored	No Def Sys	Unsuccessful	Basket Scored
#2787	Other	83	Loss	Pool	Q4 & OT	Zero or One	Two	Zero	Two	Three	Zero	Zero	Two	Losing	Defensive Rebound	Equal Numbers	Shot	Two	Successful	2 Point - Centre - Near	17 - 13 seconds	Basket Scored	Zone	Unsuccessful	Basket Scored
#3813	Other	12	Win	Pool	Q1	Two	One	Zero	Two	Zero or One	Three or More	Zero	One	Winning	Inbound - Baseline	Equal Numbers	No Shot	No Shot	No Shot	No Shot Loc	No Shot	Other	3 man Press	Unsuccessful	Maintained		Successful Away Defence
#1559	Second	38	Win	QF	Q2	Two	One	Zero	Two	Zero or One	Two	One	One	Winning	Inbound - Baseline	Equal Numbers	Shot	Two	Successful	2 Point - Centre - Near	12 - 7 seconds	Basket Scored	3 man Press	Unsuccessful	Basket Scored
#389	Third	102	Win	MM	Q4 & OT	Two	One	Zero	Two	Zero or One	Two	One	One	Winning	Turnover	Equal Numbers	Shot	Two	Successful	2 Point - Centre - Near	24 - 18 seconds	Basket Scored	No Def Sys	Unsuccessful	Basket Scored
#2928	Other	17	Loss	Pool	Q2	Three	Zero	Two	Zero	Zero or One	Two	One	One	Losing	Inbound - Baseline	Equal Numbers	Shot	Two	Successful	2 Point - Centre - Long	24 - 18 seconds	Basket Scored	Zone	Unsuccessful	Basket Scored
#4088	Other	60	Win	Pool	Q3	Two	Zero	One	One	Two	One	Zero	Two	Losing	Offensive Rebound	Equal Numbers	No Shot	No Shot	No Shot	No Shot Loc	No Shot	Out of Bounds	Zone	Unsuccessful	Maintained
#2785	Other	81	Loss	Pool	Q4 & OT	Zero or One	Two	Zero	Two	Three	Zero	Zero	Two	Losing	Free Throw	Equal Numbers	Shot	One	Successful	No Shot Loc	Dead	Basket Scored	No Def Sys	Unsuccessful	Basket Scored
#5208	Other	71	Win	Pool	Q4 & OT	Two	One	Zero	Two	Two	Zero	Two or More	One	Winning	Sideline - Front	Equal Numbers	No Shot	No Shot	No Shot	No Shot Loc	No Shot	Foul Against	Zone	Successful	Lost
#1425	Fourth	80	Win	QF	Q4 & OT	Zero or One	Two	One	One	Two	One	Zero	Two	Winning	Defensive Rebound	Equal Numbers	Shot	Two	Successful	2 Point - Centre - Near	24 - 18 seconds	Basket Scored	No Def Sys	Unsuccessful	Basket Scored
#4657	Other	36	Win	Pool	Q2	Zero or One	Two	One	One	Zero or One	One	Two or More	Zero	Losing	Defensive Rebound	Equal Numbers	No Shot	No Shot	No Shot	No Shot Loc	No Shot	Other	4 man Press	Unsuccessful	Maintained
#3221	Third	42	Win	Pool	Q2	Zero or One	Two	One	One	Zero or One	One	Two or More	One	Winning	Defensive Rebound	Equal Numbers	Shot	Two	Successful	2 Point - Centre - Near	12 - 7 seconds	Basket Scored	Highline	Unsuccessful	Basket Scored
#944	First	71	Win	SF	Q3	Two	Zero	Two	One	Two	One	Zero	Two	Winning	Defensive Rebound	Equal Numbers	Shot	Two	Unsuccessful	2 Point - Centre - Near	12 - 7 seconds	Defensive Rebound	Zone	Successful	Lost
#1533	Second	12	Win	QF	Q1	Two	One	Zero	Two	Zero or One	Two	One	One	Winning	Inbound - Baseline	Equal Numbers	Shot	Two	Successful	2 Point - Centre - Near	12 - 7 seconds	Basket Scored	4 man Press	Unsuccessful	Basket Scored
#1537	Second	16	Win	QF	Q1	Two	One	Zero	Two	Zero or One	Two	One	One	Winning	Offensive Rebound	Equal Numbers	Shot	Two	Successful	2 Point - Centre - Near	12 - 7 seconds	Basket Scored	Zone	Unsuccessful	Basket Scored
#1473	Other	29	Loss	QF	Q2	Two	One	Zero	Two	Zero or One	Two	One	One	Losing	Inbound - Baseline	Equal Numbers	Shot	Two	Successful	2 Point - Left - Base	12 - 7 seconds	Basket Scored	Highline	Unsuccessful	Basket Scored
#4403	Other	51	Loss	Pool	Q3	Two	One	Zero	Two	Zero or One	Two	One	One	Losing	Turnover	Equal Numbers	No Shot	No Shot	No Shot	No Shot Loc	No Shot	Foul For	1 man Press	Unsuccessful	Maintained
#2307	Fourth	16	Loss	Pool	Q1	Zero or One	Two	One	One	Two	Zero	One	Two	Losing	Free Throw	Equal Numbers	Shot	One	Unsuccessful	No Shot Loc	Dead	FT	No Def Sys	Successful	Maintained
#6007	First	81	Win	Pool	Q4 & OT	Two	One	One	One	Two	Zero	Two or More	One	Winning	Sideline - Back	Equal Numbers	Shot	Two	Successful	2 Point - Centre - Near	17 - 13 seconds	Foul For	Zone	Unsuccessful	Maintained
#2835	Second	44	Win	Pool	Q2	Zero or One	Two	One	One	Zero or One	Two	Zero	Two	Winning	Defensive Rebound	Equal Numbers	No Shot	No Shot	No Shot	No Shot Loc	No Shot	Foul For	Highline	Unsuccessful	Maintained
#1967	Third	61	Win	Pool	Q3	Zero or One	Two	One	One	Three	Zero	Two or More	Zero	Losing	Inbound - Baseline	Equal Numbers	Shot	Two	Unsuccessful	2 Point - Centre - Mid	17 - 13 seconds	Foul For	Highline	Unsuccessful	Maintained
#4180	Other	49	Loss	Pool	Q2	Two	Zero	Two	One	Zero or One	Three or More	Zero	One	Losing	Sideline - Front	Equal Numbers	Shot	Two	Unsuccessful	2 Point - Left - Elbow	12 - 7 seconds	Defensive Rebound	Zone	Successful	Lost
#2797	Second	6	Win	Pool	Q1	Zero or One	Two	One	One	Zero or One	Three or More	Zero	One	Winning	Defensive Rebound	Equal Numbers	Shot	Two	Successful	2 Point - Centre - Near	24 - 18 seconds	Basket Scored	No Def Sys	Unsuccessful	Maintained
#1160	First	4	Win	QF	Q1	Two	Zero	Two	One	Two	Zero	One	Two	Winning	Offensive Rebound	Equal Numbers	No Shot	No Shot	No Shot	No Shot Loc	No Shot	Out of Bounds	Zone	Unsuccessful	Maintained
#4641	Other	20	Win	Pool	Q1	Zero or One	One	Two	One	Zero or One	Two	One	One	Losing	Sideline - Back	Equal Numbers	Shot	Three	Unsuccessful	2 Point - Centre - Long	12 - 7 seconds	Defensive Rebound	Zone	Successful	Lost
#3758	Fifth	75	Win	Pool	Q3	Zero or One	Two	One	One	Two	One	Zero	Two	Losing	Inbound - Baseline	Number Advantage	Shot	Two	Unsuccessful	2 Point - Right - Base	17 - 13 seconds	Offensive Rebound	Zone	Unsuccessful	Maintained
#127	Second	38	Loss	MM	Q2	Two	One	Zero	Two	Two	One	Zero	Two	Losing	Inbound - Baseline	Equal Numbers	Shot	Two	Unsuccessful	2 Point - Centre - Long	12 - 7 seconds	Defensive Rebound	Zone	Successful	Lost
#5039	Second	81	Win	Pool	Q4 & OT	Three	Zero	Two	Zero	Two	One	Zero	Two	Winning	Defensive Rebound	Equal Numbers	Shot	Two	Successful	2 Point - Centre - Near	24 - 18 seconds	Basket Scored	No Def Sys	Unsuccessful	Basket Scored
#3498	Third	16	Win	Pool	Q1	Zero or One	Two	One	One	Zero or One	Two	One	One	Winning	Inbound - Baseline	Number Advantage	Shot	Two	Unsuccessful	2 Point - Centre - Long	12 - 7 seconds	Out of Bounds	Zone	Successful	Lost
#4952	Other	118	Win	Pool	Q4 & OT	Zero or One	Two	One	One	Zero or One	One	Two or More	Zero	Losing	Free Throw	Equal Numbers	Shot	One	Successful	No Shot Loc	Dead	Basket Scored	No Def Sys	Unsuccessful	Basket Scored
#144	Second	55	Loss	MM	Q3	Two	One	Zero	Two	Zero or One	Two	One	One	Losing	Defensive Rebound	Equal Numbers	Shot	Two	Unsuccessful	2 Point - Centre - Long	6 - 0 seconds	Out of Bounds	2 man Press	Unsuccessful	Maintained
#1433	Fourth	88	Win	QF	Q4 & OT	Zero or One	Two	One	One	Two	One	Zero	Two	Winning	Offensive Rebound	Equal Numbers	Shot	Two	Unsuccessful	2 Point - Centre - Near	12 - 7 seconds	Foul For	Zone	Unsuccessful	Maintained
#5491	Other	64	Win	Pool	Q3	Two	One	Zero	Two	Two	Zero	One	Two	Losing	Free Throw	Equal Numbers	Shot	One	Successful	No Shot Loc	Dead	Basket Scored	No Def Sys	Unsuccessful	Basket Scored
#3300	Fourth	23	Win	Pool	Q1	Zero or One	Two	One	One	Zero or One	Three or More	Zero	One	Winning	Sideline - Back	Equal Numbers	Shot	Two	Unsuccessful	2 Point - Centre - Long	17 - 13 seconds	Offensive Rebound	Zone	Unsuccessful	Maintained
#58	First	58	Win	MM	Q3	Two	Zero	Two	One	Two	One	One	One	Winning	Defensive Rebound	Equal Numbers	Shot	Two	Unsuccessful	2 Point - Left - 45	6 - 0 seconds	Defensive Rebound	1 man Press	Successful	Lost
#1807	Third	94	Win	QF	Q4 & OT	Two	One	Zero	Two	Two	One	One	One	Winning	Offensive Rebound	Equal Numbers	No Shot	No Shot	No Shot	No Shot Loc	No Shot	Foul For	Zone	Unsuccessful	Maintained
#1529	Second	8	Win	QF	Q1	Two	One	Zero	Two	Zero or One	Two	One	One	Winning	Turnover	Equal Numbers	Shot	Two	Unsuccessful	2 Point - Centre - Near	24 - 18 seconds	Offensive Rebound	No Def Sys	Unsuccessful	Maintained
#596	Fifth	96	Win	5678	Q4 & OT	Zero or One	Three or More	Zero	One	Zero or One	One	Two or More	One	Winning	Defensive Rebound	Equal Numbers	Shot	Two	Successful	2 Point - Centre - Near	24 - 18 seconds	Basket Scored	No Def Sys	Unsuccessful	Basket Scored
#1150	Other	88	Loss	5678	Q4 & OT	Two	One	Zero	Two	Zero or One	Two	One	One	Losing	Sideline - Front	Equal Numbers	Shot	Three	Unsuccessful	2 Point - Centre - Long	12 - 7 seconds	Defensive Rebound	Zone	Successful	Lost
#5587	Other	58	Loss	Pool	Q3	Two	One	Zero	Two	Zero or One	Two	One	One	Winning	Sideline - Back	Equal Numbers	Shot	Two	Unsuccessful	2 Point - Centre - Mid	12 - 7 seconds	Defensive Rebound	Zone	Successful	Lost
#2027	Fifth	9	Loss	Pool	Q1	Zero or One	Two	One	One	Zero or One	Two	One	One	Winning	Inbound - Baseline	Equal Numbers	Shot	Three	Unsuccessful	3 Point	12 - 7 seconds	Defensive Rebound	4 man Press	Successful	Lost
#2929	Other	18	Loss	Pool	Q2	Three	Zero	Two	Zero	Zero or One	Two	One	One	Losing	Inbound - Baseline	Equal Numbers	Shot	Two	Successful	2 Point - Left - 45	17 - 13 seconds	Basket Scored	Zone	Unsuccessful	Basket Scored
#1598	Second	77	Win	QF	Q4 & OT	Two	One	Zero	Two	Zero or One	Two	One	One	Winning	Sideline - Front	Equal Numbers	Shot	Two	Successful	2 Point - Right - 45	6 - 0 seconds	Basket Scored	Zone	Unsuccessful	Basket Scored
#4399	Other	47	Loss	Pool	Q3	Two	One	Zero	Two	Zero or One	Two	One	One	Losing	Turnover	Number Advantage	Shot	Two	Successful	2 Point - Centre - Mid	17 - 13 seconds	Basket Scored	Zone	Unsuccessful	Basket Scored
#1491	Other	47	Loss	QF	Q3	Two	One	Zero	Two	Zero or One	Two	One	One	Losing	Free Throw	Equal Numbers	Shot	One	Unsuccessful	No Shot Loc	Dead	FT	No Def Sys	Successful	Maintained
#1568	Second	47	Win	QF	Q3	Two	One	Zero	Two	Three	Zero	Two or More	Zero	Winning	Sideline - Front	Equal Numbers	Shot	Two	Unsuccessful	2 Point - Centre - Near	12 - 7 seconds	Offensive Rebound	Zone	Unsuccessful	Maintained
#2116	Fifth	98	Loss	Pool	Q4 & OT	Zero or One	Two	One	One	Two	One	Zero	Two	Losing	Sideline - Front	Equal Numbers	Shot	Three	Unsuccessful	3 Point	17 - 13 seconds	Defensive Rebound	Zone	Successful	Lost
#262	Fourth	67	Loss	MM	Q3	Zero or One	Three or More	Zero	One	Two	One	Zero	Two	Losing	Defensive Rebound	Equal Numbers	No Shot	No Shot	No Shot	No Shot Loc	No Shot	Out of Bounds	3 man Press	Successful	Lost
#2227	Other	10	Loss	Pool	Q1	Two	Zero	Two	One	Two	One	Zero	Two	Losing	Inbound - Baseline	Equal Numbers	Shot	Two	Unsuccessful	2 Point - Left - Base	12 - 7 seconds	Defensive Rebound	Zone	Successful	Lost
#2822	Second	31	Win	Pool	Q1	Zero or One	Two	One	One	Zero or One	Three or More	Zero	One	Winning	Free Throw	Equal Numbers	Shot	One	Successful	No Shot Loc	Dead	Basket Scored	No Def Sys	Unsuccessful	Maintained
#3454	Other	66	Win	Pool	Q3	Zero or One	Three or More	Zero	One	Zero or One	Three or More	Zero	One	Losing	Inbound - Baseline	Equal Numbers	Shot	Two	Successful	2 Point - Centre - Near	12 - 7 seconds	Basket Scored	2 man Press	Unsuccessful	Basket Scored
#1248	First	92	Win	QF	Q4 & OT	Two	Zero	Two	One	Two	Zero	One	Two	Winning	Sideline - Front	Equal Numbers	Shot	Two	Successful	2 Point - Centre - Mid	6 - 0 seconds	Basket Scored	Zone	Unsuccessful	Basket Scored
#5313	First	79	Loss	Pool	Q4 & OT	Zero or One	One	Two	Zero	Two	One	Zero	Two	Losing	Sideline - Front	Equal Numbers	Shot	Two	Unsuccessful	2 Point - Left - Base	17 - 13 seconds	Defensive Rebound	Zone	Successful	Lost
#333	Third	46	Win	MM	Q2	Two	One	Zero	Two	Zero or One	Two	One	One	Losing	Inbound - Baseline	Equal Numbers	Shot	Two	Successful	2 Point - Centre - Near	6 - 0 seconds	Basket Scored	Zone	Unsuccessful	Basket Scored
#394	Other	3	Loss	5678	Q1	Two	Zero	One	One	Zero or One	Two	One	One	Losing	Inbound - Baseline	Equal Numbers	Shot	Two	Successful	2 Point - Left - 45	12 - 7 seconds	Basket Scored	4 man Press	Unsuccessful	Basket Scored
#5081	Other	30	Loss	Pool	Q2	Two	One	Zero	Two	Zero or One	One	Two or More	Zero	Winning	Inbound - Baseline	Equal Numbers	No Shot	No Shot	No Shot	No Shot Loc	No Shot	Handling Error	Zone	Successful	Lost
#4359	Other	7	Loss	Pool	Q1	Two	One	Zero	Two	Zero or One	Two	One	One	Losing	Defensive Rebound	Equal Numbers	Shot	Three	Unsuccessful	2 Point - Centre - Long	24 - 18 seconds	Offensive Rebound	Zone	Unsuccessful	Maintained
#2056	Fifth	38	Loss	Pool	Q2	Zero or One	Three or More	Zero	One	Zero or One	Two	One	One	Winning	Free Throw	Equal Numbers	Shot	One	Unsuccessful	No Shot Loc	Dead	FT	No Def Sys	Successful	Maintained
#3338	Fourth	61	Win	Pool	Q3	Zero or One	Two	One	One	Zero or One	Three or More	Zero	One	Winning	Offensive Rebound	Equal Numbers	Shot	Two	Successful	2 Point - Centre - Near	12 - 7 seconds	Basket Scored When Fouled	Zone	Unsuccessful	Maintained
#5695	Fifth	70	Win	Pool	Q3	Zero or One	Two	One	One	Two	One	Zero	Two	Losing	Turnover	Equal Numbers	Shot	Two	Unsuccessful	2 Point - Centre - Near	24 - 18 seconds	Foul For	No Def Sys	Unsuccessful	Maintained
#5763	Fourth	15	Loss	Pool	Q1	Zero or One	Two	One	One	Two	One	Zero	Two	Losing	Defensive Rebound	Number Advantage	Shot	Two	Successful	2 Point - Right - 45	6 - 0 seconds	Basket Scored	Zone	Unsuccessful	Basket Scored
#2247	Other	30	Loss	Pool	Q2	Two	Zero	Two	One	Two	One	One	One	Losing	Inbound - Baseline	Equal Numbers	Shot	Two	Unsuccessful	2 Point - Left - 45	12 - 7 seconds	Defensive Rebound	Zone	Successful	Lost
#2910	Second	13	Win	Pool	Q4 & OT	Zero or One	Three or More	Zero	Two	Two	One	Zero	Two	Winning	Defensive Rebound	Equal Numbers	No Shot	No Shot	No Shot	No Shot Loc	No Shot	Foul For	Zone	Unsuccessful	Maintained
#1913	Third	7	Win	Pool	Q1	Zero or One	Two	One	One	Zero or One	Two	One	One	Losing	Inbound - Baseline	Number Advantage	Shot	Three	Unsuccessful	2 Point - Centre - Long	17 - 13 seconds	Basket Scored	Zone	Unsuccessful	Basket Scored
#4564	First	43	Win	Pool	Q2	Zero or One	One	Two	Zero	Zero or One	Two	One	One	Winning	Defensive Rebound	Equal Numbers	No Shot	No Shot	No Shot	No Shot Loc	No Shot	Foul Against	Zone	Successful	Lost
#2391	Other	2	Win	Pool	Q1	Zero or One	Two	One	One	Two	Zero	One	Two	Drawing	Inbound - Baseline	Equal Numbers	Shot	Two	Unsuccessful	2 Point - Left - 45	17 - 13 seconds	Defensive Rebound	Zone	Successful	Lost
#765	Fourth	73	Loss	SF	Q4 & OT	Two	One	Zero	Two	Zero or One	Three or More	Zero	One	Losing	Inbound - Baseline	Equal Numbers	Shot	Three	Unsuccessful	2 Point - Centre - Long	6 - 0 seconds	Foul For	Zone	Unsuccessful	Maintained
#2337	Fourth	46	Loss	Pool	Q2	Zero or One	Two	One	One	Two	Zero	One	Two	Losing	Inbound - Baseline	Equal Numbers	No Shot	No Shot	No Shot	No Shot Loc	No Shot	Foul Against	Zone	Successful	Lost
#3653	First	71	Win	Pool	Q3	Zero or One	Two	Two	Zero	Zero or One	Two	One	One	Losing	Inbound - Baseline	Equal Numbers	Shot	Two	Unsuccessful	2 Point - Right - 45	17 - 13 seconds	Defensive Rebound	Zone	Successful	Lost
#4563	First	42	Win	Pool	Q2	Zero or One	One	Two	Zero	Zero or One	Two	One	One	Winning	Sideline - Front	Equal Numbers	Shot	Two	Unsuccessful	2 Point - Centre - Mid	12 - 7 seconds	Defensive Rebound	Zone	Successful	Lost
#356	Third	69	Win	MM	Q3	Two	One	Zero	Two	Zero or One	Three or More	Zero	One	Winning	Inbound - Baseline	Equal Numbers	Shot	Two	Successful	2 Point - Left - Base	17 - 13 seconds	Basket Scored	3 man Press	Unsuccessful	Basket Scored
#5255	First	21	Loss	Pool	Q2	Zero or One	Two	One	One	Two	One	Zero	Two	Losing	Defensive Rebound	Equal Numbers	Shot	Two	Successful	2 Point - Centre - Mid	17 - 13 seconds	Basket Scored	Zone	Unsuccessful	Basket Scored
#2355	Fourth	64	Loss	Pool	Q3	Zero or One	Two	One	One	Two	Zero	One	Two	Losing	Defensive Rebound	Number Advantage	Shot	Two	Successful	2 Point - Left - 45	12 - 7 seconds	Basket Scored	Zone	Unsuccessful	Basket Scored
#3034	Fourth	47	Win	Pool	Q2	Zero or One	Three or More	Zero	One	Three	Zero	Two or More	Zero	Losing	Free Throw	Equal Numbers	Shot	One	Unsuccessful	No Shot Loc	Dead	Defensive Rebound	No Def Sys	Successful	Lost
#5074	Other	23	Loss	Pool	Q2	Two	One	Zero	Two	Three	Zero	Two or More	Zero	Winning	Offensive Rebound	Equal Numbers	Shot	Three	Unsuccessful	2 Point - Right - Elbow	12 - 7 seconds	Offensive Rebound	Zone	Unsuccessful	Maintained
#5216	Other	79	Win	Pool	Q4 & OT	Two	One	Zero	Two	Two	Zero	Two or More	One	Winning	Inbound - Baseline	Equal Numbers	Shot	Two	Successful	2 Point - Left - 45	12 - 7 seconds	Basket Scored	4 man Press	Unsuccessful	Basket Scored
#3732	Fifth	49	Win	Pool	Q2	Zero or One	Two	One	One	Two	One	Zero	Two	Losing	Inbound - Endline	Equal Numbers	Shot	Three	Unsuccessful	3 Point	6 - 0 seconds	Out of Bounds	Highline	Successful	Lost
#821	Third	43	Loss	SF	Q2	Zero or One	Two	One	One	Two	Two	One	Zero	Winning	Free Throw	Equal Numbers	Shot	One	Successful	No Shot Loc	Dead	Basket Scored	No Def Sys	Unsuccessful	Basket Scored
#3698	Fifth	15	Win	Pool	Q1	Zero or One	Three or More	Zero	One	Two	One	Zero	Two	Losing	Free Throw	Equal Numbers	Shot	One	Successful	No Shot Loc	Dead	Basket Scored	No Def Sys	Unsuccessful	Basket Scored
#3761	Fifth	78	Win	Pool	Q3	Zero or One	Two	One	One	Two	One	Zero	Two	Losing	Inbound - Endline	Equal Numbers	No Shot	No Shot	No Shot	No Shot Loc	No Shot	Handling Error	Zone	Successful	Lost
#1370	Fourth	25	Win	QF	Q2	Zero or One	Two	One	One	Two	One	Zero	Two	Winning	Offensive Rebound	Equal Numbers	Shot	Two	Unsuccessful	2 Point - Left - 45	6 - 0 seconds	Offensive Rebound	Zone	Unsuccessful	Maintained
#175	Second	86	Loss	MM	Q4 & OT	Two	Zero	Two	One	Zero or One	Two	One	One	Losing	Sideline - Front	Equal Numbers	No Shot	No Shot	No Shot	No Shot Loc	No Shot	Foul Against	Zone	Successful	Lost
#4541	First	20	Win	Pool	Q1	Zero or One	Two	One	One	Zero or One	One	Two or More	One	Winning	Defensive Rebound	Equal Numbers	Shot	Two	Successful	2 Point - Centre - Near	17 - 13 seconds	Basket Scored	3 man Press	Unsuccessful	Basket Scored
#5365	Third	49	Win	Pool	Q2	Two	Zero	Two	One	Zero or One	Two	Zero	Two	Winning	Free Throw	Equal Numbers	Shot	One	Unsuccessful	No Shot Loc	Dead	FT	No Def Sys	Successful	Maintained
#5470	Other	43	Win	Pool	Q2	Zero or One	Two	One	One	Two	Zero	Two or More	One	Losing	Inbound - Baseline	Equal Numbers	No Shot	No Shot	No Shot	No Shot Loc	No Shot	Other	Highline	Successful	Lost
#6061	Other	30	Loss	Pool	Q2	Two	Zero	One	Two	Zero or One	One	Two or More	Zero	Losing	Defensive Rebound	Equal Numbers	Shot	Two	Unsuccessful	2 Point - Centre - Near	24 - 18 seconds	Out of Bounds	No Def Sys	Unsuccessful	Maintained
#2242	Other	25	Loss	Pool	Q2	Two	Zero	Two	One	Two	One	One	One	Losing	Inbound - Baseline	Equal Numbers	Shot	Two	Unsuccessful	2 Point - Centre - Near	6 - 0 seconds	Defensive Rebound	Zone	Successful	Lost
#2967	Other	56	Loss	Pool	Q3	Three	Zero	Two	Zero	Zero or One	Two	One	One	Winning	Free Throw	Equal Numbers	Shot	One	Successful	No Shot Loc	Dead	Basket Scored	No Def Sys	Unsuccessful	Basket Scored
#1133	Other	71	Loss	5678	Q4 & OT	Two	One	Zero	Two	Three	Zero	Two or More	Zero	Winning	Defensive Rebound	Equal Numbers	Shot	Two	Unsuccessful	2 Point - Centre - Near	17 - 13 seconds	Offensive Rebound	2 man Press	Unsuccessful	Maintained
#4515	Third	75	Loss	Pool	Q4 & OT	Two	One	Zero	Two	Two	One	Zero	Two	Winning	Defensive Rebound	Equal Numbers	Shot	Two	Successful	2 Point - Centre - Mid	17 - 13 seconds	Basket Scored	3 man Press	Unsuccessful	Basket Scored
#965	First	92	Win	SF	Q4 & OT	Zero or One	Two	One	One	Two	One	Zero	Two	Winning	Inbound - Endline	Equal Numbers	No Shot	No Shot	No Shot	No Shot Loc	No Shot	Out of Bounds	3 man Press	Unsuccessful	Maintained
#3456	Other	68	Win	Pool	Q3	Two	One	Zero	Two	Zero or One	Three or More	Zero	One	Losing	Inbound - Baseline	Equal Numbers	Shot	Two	Successful	2 Point - Centre - Near	12 - 7 seconds	Basket Scored	3 man Press	Unsuccessful	Basket Scored
#998	Fifth	28	Win	5678	Q2	Zero or One	Two	One	One	Two	One	Zero	Two	Losing	Sideline - Back	Equal Numbers	No Shot	No Shot	No Shot	No Shot Loc	No Shot	Handling Error	Zone	Successful	Lost
#2541	First	58	Win	Pool	Q3	Zero or One	Two	One	One	Zero or One	Two	One	One	Winning	Sideline - Back	Equal Numbers	Shot	Two	Unsuccessful	2 Point - Centre - Near	12 - 7 seconds	Defensive Rebound	Zone	Successful	Lost
#3823	Other	22	Win	Pool	Q2	Two	One	Zero	Two	Zero or One	Three or More	Zero	One	Winning	Sideline - Front	Equal Numbers	Shot	Two	Successful	2 Point - Left - 45	17 - 13 seconds	Basket Scored	Zone	Unsuccessful	Basket Scored
#3152	Other	57	Loss	Pool	Q3	Zero or One	One	Two	One	Two	One	Zero	Two	Losing	Inbound - Baseline	Number Advantage	Shot	Two	Unsuccessful	2 Point - Centre - Long	17 - 13 seconds	Defensive Rebound	2 man Press	Successful	Lost
#5970	First	44	Win	Pool	Q2	Zero or One	One	Two	Zero	Two	Zero	One	Two	Winning	Defensive Rebound	Equal Numbers	Shot	Two	Successful	2 Point - Centre - Near	17 - 13 seconds	Foul For	2 man Press	Unsuccessful	Maintained
#1042	Fifth	72	Win	5678	Q4 & OT	Zero or One	Two	One	One	Two	One	Zero	Two	Losing	Sideline - Back	Number Advantage	Shot	Two	Successful	2 Point - Centre - Near	24 - 18 seconds	Basket Scored	Zone	Unsuccessful	Basket Scored
#2372	Fourth	81	Loss	Pool	Q4 & OT	Zero or One	Two	One	One	Two	Zero	One	Two	Losing	Defensive Rebound	Equal Numbers	Shot	Two	Unsuccessful	2 Point - Centre - Near	12 - 7 seconds	Defensive Rebound	2 man Press	Successful	Lost
#3494	Third	12	Win	Pool	Q1	Zero or One	Two	One	One	Two	Zero	Two or More	One	Winning	Offensive Rebound	Number Advantage	Shot	Two	Successful	2 Point - Left - 45	12 - 7 seconds	Basket Scored	Zone	Unsuccessful	Basket Scored
#1575	Second	54	Win	QF	Q3	Two	One	Zero	Two	Three	Zero	Two or More	Zero	Winning	Sideline - Front	Equal Numbers	No Shot	No Shot	No Shot	No Shot Loc	No Shot	Violation Against	Zone	Successful	Lost
#2710	Other	6	Loss	Pool	Q1	Zero or One	Three or More	Zero	One	Zero or One	Two	One	One	Losing	Sideline - Back	Equal Numbers	Shot	Two	Unsuccessful	2 Point - Left - 45	12 - 7 seconds	Defensive Rebound	Zone	Successful	Lost
#2676	Fifth	78	Loss	Pool	Q4 & OT	Zero or One	Two	One	One	Two	Zero	Two or More	One	Losing	Offensive Rebound	Equal Numbers	Shot	Two	Successful	2 Point - Centre - Mid	12 - 7 seconds	Basket Scored	Zone	Unsuccessful	Basket Scored
#3630	First	48	Win	Pool	Q2	Zero or One	One	Two	Zero	Zero or One	Two	One	One	Losing	Inbound - Baseline	Equal Numbers	Shot	Three	Unsuccessful	2 Point - Centre - Long	6 - 0 seconds	Other	3 man Press	Unsuccessful	Maintained
#3582	Third	100	Win	Pool	Q4 & OT	Two	One	Zero	Two	Zero or One	One	Two or More	Zero	Winning	Defensive Rebound	Equal Numbers	No Shot	No Shot	No Shot	No Shot Loc	No Shot	Other	Zone	Unsuccessful	Maintained
#2518	First	35	Win	Pool	Q2	Zero or One	Two	One	One	Zero or One	Two	One	One	Winning	Inbound - Baseline	Equal Numbers	Shot	Two	Unsuccessful	2 Point - Centre - Long	17 - 13 seconds	Defensive Rebound	Highline	Successful	Lost
#4916	Other	82	Win	Pool	Q3	Zero or One	Three or More	Zero	One	Two	Zero	Two or More	One	Losing	Sideline - Front	Equal Numbers	Shot	Two	Successful	2 Point - Left - 45	6 - 0 seconds	Basket Scored	Zone	Unsuccessful	Basket Scored
#2083	Fifth	65	Loss	Pool	Q3	Three	Zero	Two	Zero	Two	One	Zero	Two	Winning	Offensive Rebound	Equal Numbers	Shot	Two	Unsuccessful	2 Point - Right - 45	12 - 7 seconds	Defensive Rebound	Zone	Successful	Lost
#2652	Fifth	54	Loss	Pool	Q3	Zero or One	Two	One	One	Zero or One	Two	One	One	Losing	Inbound - Baseline	Equal Numbers	No Shot	No Shot	No Shot	No Shot Loc	No Shot	Out of Bounds	Zone	Unsuccessful	Maintained
#3920	Other	119	Win	Pool	Q4 & OT	Two	One	Zero	Two	Zero or One	Two	One	One	Losing	Defensive Rebound	Equal Numbers	No Shot	No Shot	No Shot	No Shot Loc	No Shot	Other	4 man Press	Unsuccessful	Maintained
#3954	Second	34	Win	Pool	Q2	Two	One	Zero	Two	Two	Zero	One	Two	Losing	Inbound - Baseline	Equal Numbers	Shot	Two	Successful	2 Point - Centre - Near	17 - 13 seconds	Basket Scored	Highline	Unsuccessful	Basket Scored
#1053	Fifth	83	Win	5678	Q4 & OT	Zero or One	Two	One	One	Two	One	Zero	Two	Winning	Defensive Rebound	Number Advantage	Shot	Two	Unsuccessful	2 Point - Centre - Long	6 - 0 seconds	Defensive Rebound	Zone	Successful	Lost
#1753	Third	40	Win	QF	Q2	Zero or One	Two	One	One	Two	Zero	Two or More	One	Winning	Defensive Rebound	Equal Numbers	No Shot	No Shot	No Shot	No Shot Loc	No Shot	Handling Error	Zone	Successful	Lost
#1651	Fifth	27	Loss	QF	Q2	Zero or One	Two	One	One	Two	One	Zero	Two	Losing	Turnover	Equal Numbers	Shot	Two	Unsuccessful	2 Point - Centre - Near	12 - 7 seconds	Offensive Rebound	Zone	Unsuccessful	Maintained
#5346	Third	30	Win	Pool	Q2	Two	Zero	One	Two	Zero or One	Two	One	One	Winning	Defensive Rebound	Equal Numbers	Shot	Two	Successful	2 Point - Centre - Near	24 - 18 seconds	Basket Scored	No Def Sys	Unsuccessful	Basket Scored
#1701	Fifth	77	Loss	QF	Q4 & OT	Zero or One	Two	One	One	Two	One	Zero	Two	Losing	Defensive Rebound	Number Advantage	Shot	Two	Successful	2 Point - Centre - Near	12 - 7 seconds	Basket Scored	1 man Press	Unsuccessful	Basket Scored
#3480	Other	92	Win	Pool	Q4 & OT	Zero or One	Two	One	One	Zero or One	Two	One	One	Losing	Defensive Rebound	Number Advantage	Shot	Two	Unsuccessful	2 Point - Left - Base	12 - 7 seconds	Out of Bounds	Zone	Successful	Lost
#6013	First	87	Win	Pool	Q4 & OT	Two	One	One	One	Two	Zero	Two or More	One	Winning	Inbound - Endline	Equal Numbers	Shot	Two	Successful	2 Point - Left - 45	12 - 7 seconds	Basket Scored	Zone	Unsuccessful	Basket Scored
#5742	Fifth	117	Win	Pool	Q4 & OT	Zero or One	Two	One	One	Zero or One	One	Two or More	Zero	Winning	Offensive Rebound	Equal Numbers	Shot	Two	Successful	2 Point - Centre - Near	12 - 7 seconds	Basket Scored	Zone	Unsuccessful	Basket Scored
#6018	First	92	Win	Pool	Q4 & OT	Zero or One	Two	One	One	Two	One	Zero	Two	Winning	Turnover	Equal Numbers	Shot	Two	Successful	2 Point - Centre - Near	24 - 18 seconds	Basket Scored	No Def Sys	Unsuccessful	Basket Scored
#2058	Fifth	40	Loss	Pool	Q2	Zero or One	Three or More	Zero	One	Zero or One	Two	One	One	Winning	Offensive Rebound	Equal Numbers	No Shot	No Shot	No Shot	No Shot Loc	No Shot	Violation Against	Zone	Successful	Lost
#6035	Other	4	Loss	Pool	Q1	Two	Zero	One	Two	Two	Zero	Two or More	One	Winning	Defensive Rebound	Equal Numbers	Shot	Two	Successful	2 Point - Centre - Near	12 - 7 seconds	Basket Scored	Zone	Unsuccessful	Basket Scored
#4020	Second	100	Win	Pool	Q4 & OT	Two	One	Zero	Two	Two	Zero	One	Two	Winning	Free Throw	Equal Numbers	Shot	One	Successful	No Shot Loc	Dead	Basket Scored	No Def Sys	Unsuccessful	Basket Scored
#2819	Second	28	Win	Pool	Q1	Zero or One	Two	One	One	Zero or One	Three or More	Zero	One	Winning	Defensive Rebound	Equal Numbers	Shot	Two	Unsuccessful	2 Point - Right - 45	6 - 0 seconds	Defensive Rebound	1 man Press	Successful	Lost
#1055	Fifth	85	Win	5678	Q4 & OT	Zero or One	Two	One	One	Two	One	Zero	Two	Winning	Offensive Rebound	Equal Numbers	Shot	Two	Successful	2 Point - Centre - Near	17 - 13 seconds	Basket Scored	Zone	Unsuccessful	Basket Scored
#5322	Third	6	Win	Pool	Q1	Two	Zero	One	Two	Zero or One	Two	One	One	Winning	Defensive Rebound	Equal Numbers	Shot	Two	Unsuccessful	2 Point - Centre - Near	12 - 7 seconds	Defensive Rebound	1 man Press	Successful	Lost
#2107	Fifth	89	Loss	Pool	Q4 & OT	Zero or One	Two	One	One	Two	One	Zero	Two	Losing	Defensive Rebound	Equal Numbers	No Shot	No Shot	No Shot	No Shot Loc	No Shot	Foul For	1 man Press	Unsuccessful	Maintained
#5398	Third	82	Win	Pool	Q4 & OT	Two	Zero	Two	One	Two	One	Zero	Two	Winning	Sideline - Back	Equal Numbers	No Shot	No Shot	No Shot	No Shot Loc	No Shot	Foul For	3 man Press	Unsuccessful	Maintained
#2342	Fourth	51	Loss	Pool	Q3	Zero or One	Two	One	One	Two	Zero	One	Two	Losing	Inbound - Baseline	Equal Numbers	No Shot	No Shot	No Shot	No Shot Loc	No Shot	Foul For	Zone	Unsuccessful	Maintained
#3913	Other	112	Win	Pool	Q4 & OT	Two	One	Zero	Two	Zero or One	Two	One	One	Losing	Inbound - Baseline	Equal Numbers	Shot	Two	Successful	2 Point - Centre - Near	12 - 7 seconds	Basket Scored	4 man Press	Unsuccessful	Basket Scored
#2158	Second	40	Win	Pool	Q2	Two	One	One	One	Two	Zero	Two or More	One	Winning	Inbound - Baseline	Number Advantage	Shot	Two	Successful	2 Point - Centre - Near	12 - 7 seconds	Basket Scored	Zone	Unsuccessful	Basket Scored
#3629	First	47	Win	Pool	Q2	Zero or One	One	Two	Zero	Zero or One	Two	One	One	Losing	Inbound - Endline	Equal Numbers	No Shot	No Shot	No Shot	No Shot Loc	No Shot	Handling Error	Zone	Successful	Lost
#1848	Other	27	Loss	QF	Q2	Two	Zero	Two	One	Zero or One	Two	One	One	Losing	Sideline - Front	Equal Numbers	Shot	Two	Unsuccessful	2 Point - Left - 45	12 - 7 seconds	Defensive Rebound	Zone	Successful	Lost
#4294	Fourth	51	Loss	Pool	Q2	Zero or One	Three or More	Zero	One	Two	Zero	Two or More	One	Winning	Defensive Rebound	Number Advantage	Shot	Two	Unsuccessful	2 Point - Right - Base	17 - 13 seconds	Defensive Rebound	Zone	Successful	Lost
#4487	Third	47	Loss	Pool	Q3	Zero or One	Two	One	One	Two	One	Zero	Two	Winning	Inbound - Baseline	Number Advantage	Shot	Two	Unsuccessful	2 Point - Left - Base	12 - 7 seconds	Defensive Rebound	Zone	Successful	Lost
#303	Third	16	Win	MM	Q1	Zero or One	Two	One	One	Zero or One	Two	One	One	Losing	Defensive Rebound	Equal Numbers	No Shot	No Shot	No Shot	No Shot Loc	No Shot	Out of Bounds	3 man Press	Unsuccessful	Maintained
#4124	Other	96	Win	Pool	Q4 & OT	Two	Zero	One	One	Two	One	Zero	Two	Losing	Free Throw	Equal Numbers	Shot	One	Unsuccessful	No Shot Loc	Dead	Defensive Rebound	No Def Sys	Successful	Lost
#382	Third	95	Win	MM	Q4 & OT	Two	One	Zero	Two	Zero or One	Two	One	One	Winning	Free Throw	Equal Numbers	Shot	One	Successful	No Shot Loc	Dead	Basket Scored	No Def Sys	Unsuccessful	Basket Scored
#622	Second	19	Win	SF	Q1	Two	One	Zero	Two	Zero or One	Two	One	One	Losing	Free Throw	Equal Numbers	Shot	One	Successful	No Shot Loc	Dead	Basket Scored	No Def Sys	Unsuccessful	Basket Scored
#5219	Other	82	Win	Pool	Q4 & OT	Two	One	Zero	Two	Two	Zero	Two or More	One	Winning	Defensive Rebound	Equal Numbers	Shot	Two	Unsuccessful	2 Point - Left - Base	12 - 7 seconds	Foul For	4 man Press	Unsuccessful	Maintained
#1646	Fifth	22	Loss	QF	Q1	Zero or One	Two	One	One	Two	One	Zero	Two	Losing	Defensive Rebound	Equal Numbers	Shot	Three	Unsuccessful	3 Point	6 - 0 seconds	Defensive Rebound	2 man Press	Successful	Lost
#97	Second	8	Loss	MM	Q1	Two	One	Zero	Two	Two	Zero	Two or More	One	Losing	Inbound - Baseline	Equal Numbers	Shot	Three	Unsuccessful	2 Point - Centre - Long	17 - 13 seconds	Defensive Rebound	Zone	Successful	Lost
#4105	Other	77	Win	Pool	Q3	Two	Zero	One	One	Two	One	Zero	Two	Losing	Sideline - Back	Equal Numbers	Shot	Two	Unsuccessful	2 Point - Centre - Near	6 - 0 seconds	Offensive Rebound	Zone	Unsuccessful	Maintained
#4716	Other	95	Win	Pool	Q4 & OT	Zero or One	Two	One	One	Two	Zero	Two or More	One	Losing	Offensive Rebound	Equal Numbers	Shot	Two	Unsuccessful	2 Point - Left - 45	12 - 7 seconds	Defensive Rebound	Zone	Successful	Lost
#854	Third	76	Loss	SF	Q4 & OT	Two	One	Zero	Two	Two	Zero	Two or More	One	Losing	Defensive Rebound	Number Advantage	No Shot	No Shot	No Shot	No Shot Loc	No Shot	Foul For	1 man Press	Unsuccessful	Maintained
#5030	Second	72	Win	Pool	Q3	Three	Zero	Two	Zero	Two	One	Zero	Two	Winning	Defensive Rebound	Equal Numbers	No Shot	No Shot	No Shot	No Shot Loc	No Shot	Other	No Def Sys	Successful	Lost
#295	Third	8	Win	MM	Q1	Zero or One	Two	One	One	Zero or One	Two	One	One	Winning	Defensive Rebound	Equal Numbers	Shot	Two	Unsuccessful	2 Point - Centre - Mid	12 - 7 seconds	Defensive Rebound	Zone	Successful	Lost
#4011	Second	91	Win	Pool	Q4 & OT	Two	One	Zero	Two	Two	Zero	One	Two	Winning	Free Throw	Equal Numbers	Shot	One	Unsuccessful	No Shot Loc	Dead	FT	No Def Sys	Successful	Maintained
#5529	Other	102	Win	Pool	Q4 & OT	Zero or One	Two	Zero	Two	Two	Zero	One	Two	Losing	Offensive Rebound	Equal Numbers	No Shot	No Shot	No Shot	No Shot Loc	No Shot	Violation Against	Zone	Successful	Lost
#4552	First	31	Win	Pool	Q2	Zero or One	Two	One	One	Zero or One	Two	One	One	Winning	Inbound - Baseline	Equal Numbers	Shot	Two	Successful	2 Point - Left - 45	17 - 13 seconds	Basket Scored	Zone	Unsuccessful	Basket Scored
#5079	Other	28	Loss	Pool	Q2	Two	One	Zero	Two	Three	Zero	Two or More	Zero	Winning	Defensive Rebound	Equal Numbers	Shot	Two	Successful	2 Point - Centre - Near	17 - 13 seconds	Basket Scored	Zone	Unsuccessful	Basket Scored
#5434	Other	7	Win	Pool	Q1	Zero or One	Two	One	One	Two	Zero	One	Two	Losing	Defensive Rebound	Equal Numbers	Shot	Two	Unsuccessful	2 Point - Right - 45	12 - 7 seconds	Defensive Rebound	Zone	Successful	Lost
#6119	Other	88	Loss	Pool	Q4 & OT	Two	One	Zero	Two	Zero or One	Two	One	One	Losing	Offensive Rebound	Equal Numbers	No Shot	No Shot	No Shot	No Shot Loc	No Shot	Foul Against	Zone	Successful	Lost
#3852	Other	51	Win	Pool	Q2	Two	One	Zero	Two	Zero or One	Two	One	One	Winning	Inbound - Baseline	Equal Numbers	Shot	Two	Unsuccessful	2 Point - Centre - Near	24 - 18 seconds	Foul For	3 man Press	Unsuccessful	Maintained
#4697	Other	76	Win	Pool	Q4 & OT	Zero or One	Two	One	One	Two	Zero	Two or More	One	Losing	Offensive Rebound	Equal Numbers	Shot	Two	Successful	2 Point - Centre - Near	12 - 7 seconds	Basket Scored When Fouled	Zone	Unsuccessful	Maintained
#4645	Other	24	Win	Pool	Q1	Zero or One	One	Two	One	Zero or One	Two	One	One	Losing	Defensive Rebound	Equal Numbers	No Shot	No Shot	No Shot	No Shot Loc	No Shot	Other	4 man Press	Unsuccessful	Maintained
#4800	Fifth	84	Win	Pool	Q3	Two	Zero	Two	One	Zero or One	Three or More	Zero	One	Winning	Defensive Rebound	Equal Numbers	Shot	Two	Unsuccessful	2 Point - Centre - Near	12 - 7 seconds	Defensive Rebound	Zone	Successful	Lost
#3157	Other	62	Loss	Pool	Q4 & OT	Zero or One	Two	One	One	Two	One	Zero	Two	Losing	Inbound - Baseline	Number Advantage	No Shot	No Shot	No Shot	No Shot Loc	No Shot	Out of Bounds	Zone	Successful	Lost
#4872	Other	38	Win	Pool	Q2	Zero or One	Two	One	One	Two	Zero	One	Two	Losing	Inbound - Baseline	Equal Numbers	No Shot	No Shot	No Shot	No Shot Loc	No Shot	Handling Error	4 man Press	Successful	Lost
#5017	Second	59	Win	Pool	Q3	Three	Zero	Two	Zero	Two	One	Zero	Two	Winning	Inbound - Baseline	Equal Numbers	Shot	Two	Unsuccessful	2 Point - Centre - Near	12 - 7 seconds	Defensive Rebound	4 man Press	Successful	Lost
#1607	Second	86	Win	QF	Q4 & OT	Two	One	Zero	Two	Zero or One	Two	One	One	Winning	Sideline - Front	Equal Numbers	No Shot	No Shot	No Shot	No Shot Loc	No Shot	Foul For	Zone	Unsuccessful	Maintained
#4646	Other	25	Win	Pool	Q2	Zero or One	Two	One	One	Zero or One	Two	One	One	Losing	Sideline - Front	Equal Numbers	Shot	Three	Unsuccessful	2 Point - Centre - Long	12 - 7 seconds	Defensive Rebound	Zone	Successful	Lost
#5532	Other	3	Loss	Pool	Q1	Zero or One	Two	One	One	Zero or One	Two	One	One	Winning	Offensive Rebound	Equal Numbers	Shot	Two	Unsuccessful	2 Point - Centre - Long	6 - 0 seconds	Offensive Rebound	Zone	Unsuccessful	Maintained
#922	First	49	Win	SF	Q3	Zero or One	Two	One	One	Zero or One	Two	One	One	Losing	Sideline - Front	Equal Numbers	Shot	Two	Unsuccessful	2 Point - Centre - Near	6 - 0 seconds	Defensive Rebound	Zone	Successful	Lost
#1084	Other	22	Loss	5678	Q1	Two	Zero	Zero	Two	Zero or One	Two	One	One	Winning	Defensive Rebound	Equal Numbers	No Shot	No Shot	No Shot	No Shot Loc	No Shot	Out of Bounds	No Def Sys	Successful	Lost
#2570	First	87	Win	Pool	Q4 & OT	Two	Zero	Two	One	Zero or One	Two	One	One	Winning	Inbound - Baseline	Equal Numbers	Shot	Two	Successful	2 Point - Right - 45	12 - 7 seconds	Basket Scored	Highline	Unsuccessful	Basket Scored
#11	First	11	Win	MM	Q1	Two	Zero	Two	One	Two	One	Zero	Two	Winning	Sideline - Front	Equal Numbers	Shot	Two	Successful	2 Point - Left - Base	17 - 13 seconds	Basket Scored	Zone	Unsuccessful	Basket Scored
#5443	Other	16	Win	Pool	Q1	Zero or One	Two	One	One	Two	Zero	One	Two	Losing	Inbound - Baseline	Equal Numbers	Shot	Two	Successful	2 Point - Left - 45	12 - 7 seconds	Basket Scored	Highline	Unsuccessful	Basket Scored
#5062	Other	11	Loss	Pool	Q1	Two	One	Zero	Two	Three	Zero	Two or More	Zero	Winning	Inbound - Baseline	Equal Numbers	No Shot	No Shot	No Shot	No Shot Loc	No Shot	Handling Error	Zone	Successful	Lost
#5130	Other	79	Loss	Pool	Q4 & OT	Two	One	Zero	Two	Three	Zero	Two or More	Zero	Losing	Defensive Rebound	Number Advantage	Shot	Two	Unsuccessful	2 Point - Left - Base	12 - 7 seconds	Offensive Rebound	2 man Press	Unsuccessful	Maintained
#2918	Other	7	Loss	Pool	Q1	Three	Zero	Two	Zero	Zero or One	Two	One	One	Winning	Defensive Rebound	Number Advantage	Shot	Two	Successful	2 Point - Right - Base	12 - 7 seconds	Basket Scored	Zone	Unsuccessful	Basket Scored
#4068	Other	40	Win	Pool	Q2	Two	Zero	One	One	Two	One	Zero	Two	Winning	Sideline - Back	Equal Numbers	Shot	Two	Successful	2 Point - Centre - Mid	12 - 7 seconds	Basket Scored	Zone	Unsuccessful	Basket Scored
#4254	Fourth	11	Loss	Pool	Q1	Zero or One	Two	One	One	Two	Zero	Two or More	One	Winning	Sideline - Front	Equal Numbers	Shot	Three	Unsuccessful	3 Point	24 - 18 seconds	Basket Scored	Zone	Unsuccessful	Basket Scored
#2874	Second	83	Win	Pool	Q4 & OT	Zero or One	Three or More	Zero	Two	Zero or One	Two	One	One	Winning	Free Throw	Equal Numbers	Shot	One	Successful	No Shot Loc	Dead	Basket Scored	No Def Sys	Unsuccessful	Maintained
#5997	First	71	Win	Pool	Q3	Two	One	One	One	Two	Zero	Two or More	One	Winning	Inbound - Baseline	Equal Numbers	Shot	Three	Unsuccessful	2 Point - Centre - Long	24 - 18 seconds	Defensive Rebound	Zone	Successful	Lost
#3482	Other	94	Win	Pool	Q4 & OT	Zero or One	Two	One	One	Zero or One	Two	One	One	Losing	Inbound - Baseline	Equal Numbers	Shot	Three	Unsuccessful	2 Point - Centre - Long	6 - 0 seconds	Defensive Rebound	Zone	Successful	Lost
#78	First	78	Win	MM	Q4 & OT	Zero or One	Two	One	One	Two	Zero	Two or More	One	Winning	Inbound - Baseline	Equal Numbers	Shot	Two	Unsuccessful	2 Point - Centre - Near	17 - 13 seconds	Offensive Rebound	Zone	Successful	Lost
#4055	Other	27	Win	Pool	Q1	Two	Zero	One	One	Two	One	Zero	Two	Losing	Inbound - Baseline	Number Advantage	Shot	Two	Successful	2 Point - Centre - Long	12 - 7 seconds	Basket Scored	1 man Press	Unsuccessful	Basket Scored
#5451	Other	24	Win	Pool	Q2	Zero or One	Two	One	One	Two	Zero	One	Two	Losing	Inbound - Baseline	Equal Numbers	Shot	Two	Successful	2 Point - Centre - Near	12 - 7 seconds	Basket Scored	Zone	Unsuccessful	Basket Scored
#5560	Other	31	Loss	Pool	Q2	Zero or One	Two	One	One	Zero or One	Two	One	One	Winning	Sideline - Back	Number Advantage	Shot	Two	Unsuccessful	2 Point - Right - 45	12 - 7 seconds	Defensive Rebound	Highline	Successful	Lost
#1667	Fifth	43	Loss	QF	Q2	Three	Zero	Two	Zero	Two	One	Zero	Two	Losing	Turnover	Equal Numbers	No Shot	No Shot	No Shot	No Shot Loc	No Shot	Foul For	2 man Press	Unsuccessful	Maintained
#5309	First	75	Loss	Pool	Q4 & OT	Zero or One	One	Two	Zero	Two	One	Zero	Two	Losing	Free Throw	Equal Numbers	Shot	One	Successful	No Shot Loc	Dead	Basket Scored	No Def Sys	Unsuccessful	Basket Scored
#2889	Other	6	Loss	Pool	Q4 & OT	Zero or One	Two	Zero	Two	Two	One	One	One	Winning	Free Throw	Equal Numbers	Shot	One	Unsuccessful	No Shot Loc	Dead	FT	No Def Sys	Successful	Maintained
#4408	Other	56	Loss	Pool	Q3	Two	One	Zero	Two	Two	One	Zero	Two	Losing	Inbound - Endline	Equal Numbers	Shot	Two	Unsuccessful	2 Point - Centre - Mid	6 - 0 seconds	Defensive Rebound	Zone	Successful	Lost
#448	Other	57	Loss	5678	Q3	Two	Zero	Two	One	Zero or One	Two	One	One	Losing	Inbound - Baseline	Equal Numbers	Shot	Two	Unsuccessful	2 Point - Right - 45	6 - 0 seconds	Defensive Rebound	4 man Press	Successful	Lost
#1563	Second	42	Win	QF	Q2	Two	One	Zero	Two	Zero or One	Two	One	One	Winning	Defensive Rebound	Number Advantage	Shot	Two	Successful	2 Point - Left - Base	12 - 7 seconds	Basket Scored	Zone	Unsuccessful	Basket Scored
#2449	Other	60	Win	Pool	Q3	Zero or One	Two	One	One	Two	Zero	One	Two	Winning	Inbound - Endline	Equal Numbers	Shot	Two	Successful	2 Point - Centre - Near	12 - 7 seconds	Basket Scored	Zone	Unsuccessful	Basket Scored
#6107	Other	76	Loss	Pool	Q4 & OT	Two	Zero	Two	One	Two	One	One	One	Losing	Inbound - Baseline	Equal Numbers	Shot	Two	Unsuccessful	2 Point - Centre - Near	12 - 7 seconds	Defensive Rebound	2 man Press	Successful	Lost
#1662	Fifth	38	Loss	QF	Q2	Zero or One	Two	One	One	Two	One	Zero	Two	Losing	Inbound - Baseline	Equal Numbers	Shot	Two	Unsuccessful	2 Point - Left - 45	6 - 0 seconds	Defensive Rebound	Zone	Successful	Lost
#601	Fifth	101	Win	5678	Q4 & OT	Zero or One	Three or More	Zero	One	Zero or One	One	Two or More	One	Winning	Inbound - Endline	Equal Numbers	Shot	Two	Unsuccessful	2 Point - Right - 45	12 - 7 seconds	Defensive Rebound	Zone	Successful	Lost
#822	Third	44	Loss	SF	Q2	Zero or One	Two	One	One	Two	Two	One	Zero	Winning	Free Throw	Equal Numbers	Shot	One	Successful	No Shot Loc	Dead	Basket Scored	No Def Sys	Unsuccessful	Basket Scored
#3883	Other	82	Win	Pool	Q4 & OT	Two	One	Zero	Two	Zero or One	Two	One	One	Winning	Inbound - Endline	Equal Numbers	No Shot	No Shot	No Shot	No Shot Loc	No Shot	Out of Bounds	Zone	Unsuccessful	Maintained
#882	First	9	Win	SF	Q1	Two	Zero	Two	One	Zero or One	Two	One	One	Winning	Defensive Rebound	Number Advantage	Shot	Two	Successful	2 Point - Centre - Mid	12 - 7 seconds	Basket Scored	Zone	Unsuccessful	Basket Scored
#3160	Other	65	Loss	Pool	Q4 & OT	Zero or One	Two	One	One	Two	One	Zero	Two	Losing	Turnover	Number Advantage	No Shot	No Shot	No Shot	No Shot Loc	No Shot	Handling Error	Zone	Successful	Lost
#4562	First	41	Win	Pool	Q2	Zero or One	One	Two	Zero	Zero or One	Two	One	One	Winning	Defensive Rebound	Equal Numbers	No Shot	No Shot	No Shot	No Shot Loc	No Shot	Foul For	Zone	Unsuccessful	Maintained
#6062	Other	31	Loss	Pool	Q2	Two	Zero	One	Two	Zero or One	One	Two or More	Zero	Losing	Inbound - Endline	Equal Numbers	Shot	Two	Successful	2 Point - Left - Base	12 - 7 seconds	Basket Scored	Zone	Unsuccessful	Basket Scored
#1424	Fourth	79	Win	QF	Q4 & OT	Zero or One	Two	One	One	Two	One	Zero	Two	Drawing	Inbound - Baseline	Equal Numbers	Shot	Two	Successful	2 Point - Right - 45	12 - 7 seconds	Basket Scored	Zone	Unsuccessful	Basket Scored
#4243	Other	112	Loss	Pool	Q4 & OT	Zero or One	Two	One	One	Zero or One	Three or More	Zero	One	Losing	Inbound - Baseline	Equal Numbers	No Shot	No Shot	No Shot	No Shot Loc	No Shot	Other	5 man Press	Unsuccessful	Maintained
#1466	Other	22	Loss	QF	Q2	Two	One	Zero	Two	Zero or One	Two	One	One	Losing	Inbound - Baseline	Equal Numbers	Shot	Two	Successful	2 Point - Centre - Mid	17 - 13 seconds	Basket Scored	2 man Press	Unsuccessful	Basket Scored
#3807	Other	6	Win	Pool	Q1	Two	One	Zero	Two	Zero or One	Three or More	Zero	One	Winning	Inbound - Baseline	Equal Numbers	Shot	Two	Unsuccessful	2 Point - Left - Base	17 - 13 seconds	Defensive Rebound	2 man Press	Successful	Lost
#3193	Third	14	Win	Pool	Q1	Zero or One	Two	One	One	Zero or One	Two	One	One	Winning	Inbound - Baseline	Equal Numbers	Shot	Two	Unsuccessful	2 Point - Centre - Near	6 - 0 seconds	Defensive Rebound	Zone	Successful	Lost
#4303	Fourth	60	Loss	Pool	Q3	Zero or One	Two	One	One	Two	Zero	Two or More	One	Winning	Free Throw	Equal Numbers	Shot	One	Successful	No Shot Loc	Dead	Basket Scored	No Def Sys	Unsuccessful	Basket Scored
#2968	Other	57	Loss	Pool	Q3	Three	Zero	Two	Zero	Zero or One	Two	One	One	Winning	Free Throw	Equal Numbers	Shot	One	Unsuccessful	No Shot Loc	Dead	Defensive Rebound	No Def Sys	Successful	Lost
#2973	Other	62	Loss	Pool	Q4 & OT	Three	Zero	Two	Zero	Zero or One	Two	One	One	Winning	Sideline - Back	Equal Numbers	Shot	Two	Unsuccessful	2 Point - Centre - Mid	17 - 13 seconds	Defensive Rebound	Highline	Successful	Lost
#3799	Fifth	116	Win	Pool	Q4 & OT	Zero or One	Two	One	One	Two	One	Zero	Two	Winning	Inbound - Baseline	Equal Numbers	No Shot	No Shot	No Shot	No Shot Loc	No Shot	Foul For	3 man Press	Unsuccessful	Maintained
#267	Fourth	72	Loss	MM	Q4 & OT	Zero or One	Two	One	One	Two	One	Zero	Two	Losing	Free Throw	Equal Numbers	Shot	One	Successful	No Shot Loc	Dead	Basket Scored	No Def Sys	Unsuccessful	Basket Scored
#1065	Other	3	Loss	5678	Q1	Two	One	Zero	Two	Zero or One	Two	One	One	Winning	Defensive Rebound	Equal Numbers	No Shot	No Shot	No Shot	No Shot Loc	No Shot	Foul For	1 man Press	Unsuccessful	Maintained
#677	Second	74	Win	SF	Q4 & OT	Two	One	Zero	Two	Zero or One	Three or More	Zero	One	Winning	Inbound - Baseline	Equal Numbers	No Shot	No Shot	No Shot	No Shot Loc	No Shot	Out of Bounds	3 man Press	Successful	Lost
#1673	Fifth	49	Loss	QF	Q3	Three	Zero	Two	Zero	Two	One	Zero	Two	Losing	Sideline - Front	Equal Numbers	Shot	Two	Unsuccessful	2 Point - Left - Base	6 - 0 seconds	Defensive Rebound	Zone	Successful	Lost
#174	Second	85	Loss	MM	Q4 & OT	Two	Zero	Two	One	Zero or One	Two	One	One	Losing	Sideline - Front	Equal Numbers	No Shot	No Shot	No Shot	No Shot Loc	No Shot	Foul For	Zone	Unsuccessful	Maintained
#5942	First	16	Win	Pool	Q1	Two	Zero	Two	One	Two	Zero	One	Two	Winning	Sideline - Back	Equal Numbers	Shot	Three	Unsuccessful	3 Point	24 - 18 seconds	Offensive Rebound	Zone	Unsuccessful	Maintained
#6059	Other	28	Loss	Pool	Q2	Two	Zero	One	Two	Zero or One	One	Two or More	Zero	Losing	Sideline - Back	Equal Numbers	Shot	Two	Unsuccessful	2 Point - Centre - Near	6 - 0 seconds	Offensive Rebound	2 man Press	Unsuccessful	Maintained
#3899	Other	98	Win	Pool	Q4 & OT	Two	One	Zero	Two	Zero or One	Two	One	One	Winning	Sideline - Back	Equal Numbers	No Shot	No Shot	No Shot	No Shot Loc	No Shot	Foul For	4 man Press	Unsuccessful	Maintained
#3560	Third	78	Win	Pool	Q4 & OT	Two	One	Zero	Two	Zero or One	Two	Two or More	Zero	Winning	Defensive Rebound	Equal Numbers	Shot	Two	Successful	2 Point - Right - 45	17 - 13 seconds	Basket Scored	Highline	Unsuccessful	Basket Scored
#443	Other	52	Loss	5678	Q3	Two	Zero	Two	One	Zero or One	Two	One	One	Losing	Defensive Rebound	Equal Numbers	Shot	Two	Unsuccessful	2 Point - Centre - Near	24 - 18 seconds	Foul For	3 man Press	Unsuccessful	Maintained
#4795	Fifth	79	Win	Pool	Q3	Two	Zero	Two	One	Zero or One	Three or More	Zero	One	Winning	Sideline - Front	Equal Numbers	Shot	Two	Unsuccessful	2 Point - Left - 45	17 - 13 seconds	Defensive Rebound	Zone	Successful	Lost
#4182	Other	51	Loss	Pool	Q2	Two	Zero	Two	One	Zero or One	Three or More	Zero	One	Losing	Defensive Rebound	Equal Numbers	Shot	Two	Unsuccessful	2 Point - Right - 45	17 - 13 seconds	Foul For	4 man Press	Unsuccessful	Maintained
#1964	Third	58	Win	Pool	Q3	Zero or One	Two	One	One	Three	Zero	Two or More	Zero	Losing	Sideline - Front	Equal Numbers	Shot	Two	Successful	2 Point - Left - 45	17 - 13 seconds	Basket Scored	Zone	Unsuccessful	Basket Scored
#3310	Fourth	33	Win	Pool	Q2	Three	Zero	Two	Zero	Zero or One	Three or More	Zero	One	Winning	Offensive Rebound	Equal Numbers	Shot	Two	Unsuccessful	2 Point - Centre - Near	12 - 7 seconds	Defensive Rebound	Zone	Successful	Lost
#5868	Second	35	Loss	Pool	Q2	Two	One	Zero	Two	Zero or One	Two	One	One	Winning	Offensive Rebound	Equal Numbers	Shot	Two	Successful	2 Point - Centre - Near	12 - 7 seconds	Basket Scored When Fouled	Zone	Unsuccessful	Maintained
#2277	Other	60	Loss	Pool	Q4 & OT	Zero or One	One	Two	One	Two	One	One	One	Losing	Inbound - Baseline	Equal Numbers	Shot	Two	Successful	2 Point - Centre - Near	12 - 7 seconds	Basket Scored	Zone	Unsuccessful	Basket Scored
#3305	Fourth	28	Win	Pool	Q2	Three	Zero	Two	Zero	Zero or One	Three or More	Zero	One	Winning	Inbound - Baseline	Equal Numbers	No Shot	No Shot	No Shot	No Shot Loc	No Shot	Handling Error	Highline	Successful	Lost
#5492	Other	65	Win	Pool	Q3	Two	One	Zero	Two	Two	One	Zero	Two	Losing	Sideline - Front	Equal Numbers	Shot	Three	Unsuccessful	3 Point	24 - 18 seconds	Defensive Rebound	Zone	Successful	Lost
#1386	Fourth	41	Win	QF	Q2	Zero or One	Two	One	One	Two	One	Zero	Two	Winning	Sideline - Back	Equal Numbers	Shot	Three	Unsuccessful	3 Point	12 - 7 seconds	Out of Bounds	1 man Press	Successful	Lost
#5777	Fourth	29	Loss	Pool	Q2	Zero or One	Two	One	One	Two	One	Zero	Two	Losing	Defensive Rebound	Equal Numbers	Shot	Two	Unsuccessful	2 Point - Centre - Near	17 - 13 seconds	Defensive Rebound	Zone	Successful	Lost
#5890	Second	57	Loss	Pool	Q3	Two	One	Zero	Two	Zero or One	Two	One	One	Winning	Inbound - Baseline	Equal Numbers	No Shot	No Shot	No Shot	No Shot Loc	No Shot	Handling Error	Highline	Successful	Lost
#3537	Third	55	Win	Pool	Q3	Zero or One	Two	One	One	Two	One	One	One	Winning	Inbound - Baseline	Equal Numbers	No Shot	No Shot	No Shot	No Shot Loc	No Shot	Out of Bounds	Zone	Successful	Lost
#3993	Second	73	Win	Pool	Q3	Two	One	Zero	Two	Two	Zero	One	Two	Winning	Defensive Rebound	Equal Numbers	Shot	Three	Unsuccessful	3 Point	12 - 7 seconds	Offensive Rebound	5 man Press	Unsuccessful	Maintained
[truncated: 4,224 more rows]
